# Supplementary material for: Identification of potential immune-related hub genes in Parkinson’s disease based on machine learning and development and validation of a diagnostic classification model
Source: PLoS One. 2023 Dec 5;18(12):e0294984. doi: 10.1371/journal.pone.0294984 (PMC10697592; doi:10.1371/journal.pone.0294984)
Supplement: S1 Appendix — (XLS) [file pone.0294984.s001.xls]

id	GSM208630_con	GSM208631_con	GSM208632_con	GSM208633_con	GSM208634_con	GSM208635_con	GSM208645_con	GSM208646_con	GSM208647_con	GSM208648_con	GSM208649_con	GSM208650_con	GSM208651_con	GSM208652_con	GSM208668_con	GSM208636_treat	GSM208637_treat	GSM208638_treat	GSM208639_treat	GSM208640_treat	GSM208641_treat	GSM208642_treat	GSM208643_treat	GSM208644_treat	GSM208653_treat	GSM208654_treat	GSM208655_treat	GSM208656_treat	GSM208657_treat	GSM208658_treat	GSM208659_treat	GSM208660_treat	GSM208661_treat	GSM208662_treat	GSM208663_treat	GSM208664_treat	GSM208665_treat	GSM208666_treat	GSM208667_treat
CUX2	5.51937257446809	5.74436059574468	5.40071389361702	4.22213034042553	5.72043738297872	4.95373308510638	4.89321506382979	4.67022334042553	5.97262161702128	5.40267938297872	4.63480687234043	3.91615423404255	5.0840045106383	6.02573121276596	5.29196695744681	3.74409410638298	3.51364759574468	3.52061025531915	3.55830327659574	3.43447610638298	3.58225885106383	3.40870442553191	3.46842578723404	3.57958242553191	3.69108346808511	3.63594004255319	3.56692336170213	3.55885719148936	3.42568444680851	3.62535872340426	3.64377795744681	3.62311112765957	3.48078891489362	4.61278959574468	3.32725919148936	3.68797840425532	3.52442227659574	3.42063212765957	3.43747719148936
DLK1	7.47339382978723	6.87856434042553	5.1517600212766	4.96953385106383	8.29796942553192	5.01524865957447	5.73486953191489	6.7292245106383	6.92937182978723	5.80949408510638	3.43791359574468	7.02593578723404	8.05645719148936	6.0049729787234	7.94873731914894	2.62428791489362	2.98943580851064	2.8559524893617	3.09641855319149	2.62627557446809	2.46611185106383	2.83061791489362	2.657449	2.95782929787234	2.50366438297872	3.02101444680851	3.03680959574468	5.10877580851064	2.50424574468085	2.92532023404255	2.50171768085106	2.98873523404255	2.64708808510638	5.82454955319149	3.04568155319149	3.02235461702128	3.0290579787234	3.16634168085106	3.34545376595745
ANK1	6.91305082978723	6.96552829787234	6.52572789361702	5.36000089361702	6.8917384893617	5.80230178723404	6.97157921276596	6.58213076595745	6.5075284893617	6.45314806382979	5.77768246808511	5.66335831914894	6.73128080851064	6.14879891489362	7.0386209787234	4.50819627659574	4.79292674468085	5.04592163829787	4.60742282978723	4.96700204255319	5.05624357446808	3.98374346808511	4.93478059574468	5.20712774468085	4.82312125531915	4.64551934042553	4.9417074893617	4.99006246808511	4.45948774468085	5.12474082978723	3.95526806382979	4.28366157446809	4.88635068085106	6.1360509787234	4.29455806382979	5.61092172340425	4.82627412765957	5.28476438297872	4.82750278723404
GBE1	9.98905263829787	9.43439282978723	8.44963980851064	7.84440176595745	9.18215276595745	8.24656346808511	9.23941325531915	8.93980176595745	9.21794908510638	8.71720372340426	7.33576044680851	8.257777	8.68841714893617	8.87150246808511	9.42663055319149	5.90957338297872	7.19982370212766	6.76138970212766	7.04651157446809	6.72356544680851	7.57946191489362	5.5404079787234	6.17813614893617	6.96764555319149	6.04782431914894	6.64896789361702	6.68540087234043	7.09509868085106	6.61616410638298	6.67047693617021	4.89820391489362	6.99555714893617	6.02006446808511	8.38053219148936	5.97699229787234	7.09034846808511	7.64067308510638	7.03397906382979	7.543464
DENR	9.48660246808511	9.69585014893617	9.79288087234043	8.80493521276596	9.07859644680851	8.71720372340426	9.26960591489362	8.74012214893617	9.44634687234043	9.73244670212766	8.83881834042553	8.78503746808511	8.60561361702128	9.71505572340426	9.28528929787234	7.69640289361702	8.64727140425532	7.84539842553191	7.97918331914894	8.36403612765957	7.61519125531915	8.11896657446809	7.49184427659574	8.2182419787234	7.73842723404255	8.27294053191489	7.99880982978723	8.15325753191489	8.52779161702128	8.34121853191489	7.77388857446809	8.31117087234043	8.06316519148936	8.86734910638298	7.43155531914894	8.55242087234043	8.2004175106383	8.07829925531915	8.34439214893617
NRXN3	5.3538050212766	5.11102661702128	4.51782406382979	3.89485078723404	5.24248478723404	4.55367178723404	4.64160772340426	5.31806210638298	5.03692963829787	4.78777576595745	4.18456293617021	4.47832555319149	4.89820391489362	5.21237955319149	5.56162180851064	3.85225340425532	3.90354708510638	3.87977131914894	3.9683760212766	4.10891974468085	3.51006727659574	3.26396491489362	3.84339087234043	3.95124538297872	3.59639008510638	3.38842665957447	4.12079895744681	3.78460378723404	3.7813029787234	3.64377795744681	3.49501693617021	3.49501693617021	3.88455163829787	4.77793385106383	3.60986923404255	3.89583687234043	3.86950882978723	4.03871625531915	3.66574327659574
TPBG	8.57378280851064	7.92495829787234	7.63553489361702	6.38863176595745	8.48259872340426	6.34960734042553	7.61409963829787	6.89956895744681	7.54104782978723	6.14934712765957	6.31882470212766	6.34264772340426	7.83123561702128	6.98990557446808	8.25469025531915	5.08453244680851	5.06653461702128	2.35319434042553	5.25856729787234	4.59737687234043	3.19447561702128	4.77044091489362	5.6639714893617	5.25231363829787	4.34560312765957	4.4544324893617	3.72480204255319	4.98934225531915	3.69202229787234	3.55639280851064	4.04973859574468	5.30664431914894	4.37308765957447	6.72673217021277	5.78874163829787	5.51597729787234	5.04592163829787	5.32144912765957	5.54200357446808
DDC	7.53579721276596	6.74354408510638	5.17542731914894	4.68198782978723	6.00274787234043	5.06872021276596	5.79510019148936	6.61109595744681	6.51029089361702	5.93566944680851	4.57572004255319	5.44343940425532	6.46131434042553	5.59669172340426	7.01643340425532	3.07130491489362	4.11380680851064	3.19447561702128	4.58152595744681	3.59486978723404	3.24576621276596	3.19021234042553	3.56728717021277	4.54299253191489	3.71969876595745	4.51577729787234	4.11154914893617	3.94455427659574	3.63834295744681	3.71409761702128	3.07332521276596	4.63150708510638	3.26728634042553	5.63035510638298	3.48659944680851	4.60407370212766	4.13954314893617	4.37308765957447	4.1366059787234
ZNF226	7.53736340425532	6.55817987234043	5.88808742553192	6.85250376595745	6.40952389361702	6.53187617021277	6.595323	7.07853785106383	6.23903829787234	6.57106812765957	5.70221	6.33196976595745	6.01240880851064	7.3302704893617	6.52993382978723	5.10832278723404	5.34367925531915	5.21826968085106	5.71920919148936	4.85090585106383	4.76724387234043	4.83320042553192	4.68257517021277	5.92442376595745	4.90723093617021	4.90144678723404	4.86041038297872	4.78662582978723	4.43627338297872	5.75038006382979	3.78087544680851	5.46170629787234	5.30664431914894	5.64094791489362	4.72501012765957	4.74545638297872	3.84525672340426	5.27093470212766	6.09354546808511
INSM1	6.19415585106383	6.2351404893617	4.6613009787234	3.9020555106383	4.8730309787234	4.93773570212766	4.47193444680851	5.96649410638298	5.36261559574468	5.8393589787234	4.74545638297872	4.23933582978723	5.02684919148936	5.99119819148936	5.22848744680851	3.00643472340426	3.49760185106383	2.79287312765957	2.9419725106383	3.00046540425532	3.0274249787234	2.88026674468085	2.78271617021277	3.75418317021277	2.91256246808511	3.13831074468085	3.57722168085106	3.77005231914894	3.22225685106383	3.11564923404255	2.91101789361702	3.00236246808511	2.92646670212766	5.30249634042553	2.71646378723404	4.43047640425532	3.90704276595745	4.25834212765957	3.45309363829787
PCDH8	7.8126535106383	7.08810976595745	6.36153140425532	5.14457468085106	6.81788712765957	6.04922108510638	6.88216368085106	7.15644544680851	7.1432325106383	6.6736924893617	4.24402308510638	6.09939991489362	6.48070806382979	6.75526178723404	7.09099019148936	3.60595259574468	4.42717961702128	3.9847204893617	4.19656904255319	3.61631853191489	3.71409761702128	3.63755644680851	4.15014995744681	4.37359185106383	3.66950689361702	4.12649889361702	4.39147553191489	4.8803390212766	3.90704276595745	4.46762157446808	3.66350078723404	5.56467834042553	3.74629936170213	6.58409474468085	3.4655990212766	5.15225131914894	5.32202595744681	5.12061012765957	4.15197738297872
OPA1	7.49423438297872	7.09034846808511	6.99994457446808	6.56430385106383	6.96335229787234	6.45242061702128	6.82030504255319	7.27647710638298	7.11259965957447	7.18266280851064	6.6104600212766	6.66332787234043	6.98672310638298	7.55883846808511	7.72973031914894	5.39599744680851	6.43490540425532	5.83294936170213	5.81642804255319	5.99711810638298	6.37218857446809	5.6361220212766	5.54798189361702	5.9764855106383	6.07801444680851	6.2195844893617	6.31577010638298	5.96649410638298	6.32462229787234	6.38735457446808	5.61290142553191	5.43531353191489	5.86910610638298	6.81788712765957	5.33107270212766	5.9607930212766	6.16834391489362	6.25318580851064	6.42660391489362
AGK	7.21911672340426	6.64122604255319	6.415444	6.06993008510638	6.55888814893617	6.19360144680851	6.42273680851064	6.89104965957447	6.47942272340426	7.01262642553191	6.15577623404255	6.56910885106383	6.45365853191489	6.74934791489362	7.24397608510638	5.12627908510638	5.06829744680851	5.61143853191489	5.25625619148936	5.8554124893617	5.622959	4.58038038297872	5.32947268085106	5.58825731914894	5.07503744680851	4.78721710638298	5.62347668085106	5.27915640425532	5.65196072340426	5.84608378723404	5.35259770212766	5.52369338297872	5.16667982978723	6.48383885106383	4.64870329787234	5.78306387234043	6.04101582978723	6.05465191489362	6.01630306382979
MYRIP	8.6411294893617	7.66308436170213	8.32695555319149	6.85652674468085	8.10440578723404	7.40922187234043	7.63050108510638	8.27974244680851	8.24510619148936	8.59222034042553	7.65936819148936	7.54815523404255	8.10809104255319	8.95847874468085	8.66174759574468	6.49403391489362	6.86360080851064	5.91589519148936	6.6800479787234	6.64324746808511	6.16414468085106	6.19650285106383	6.56658110638298	7.18813408510638	6.46869961702128	6.49897489361702	6.60669840425532	7.29528568085106	6.50191106382979	7.26788776595745	6.31325193617021	7.17222970212766	6.38136734042553	8.22548095744681	6.63859165957447	6.74354408510638	6.80846838297872	6.64122604255319	6.70950427659574
PRKAR2B	9.30170265957447	8.57378280851064	8.09008065957447	7.03963765957447	8.68664427659574	7.33334812765957	8.33559091489362	8.70727480851064	8.419332	8.48977789361702	7.41480108510638	7.95105814893617	8.52096087234043	8.31402065957447	8.75735161702128	5.69561104255319	6.38993885106383	5.60361023404255	6.79402025531915	6.39210023404255	5.99000023404255	5.66886089361702	5.78522104255319	7.31966772340426	6.40888531914894	6.56785487234043	6.78107414893617	7.0585260212766	6.95446457446809	6.43984038297872	5.53240953191489	6.87241268085106	6.53327863829787	8.66370257446808	6.02988704255319	7.10754076595745	7.07128465957447	7.01834412765957	6.72548393617021
LDB2	6.09494806382979	6.3338559787234	5.84866280851064	4.97564525531915	5.26119974468085	6.19168106382979	5.17919659574468	5.31338774468085	5.43357591489362	5.87723493617021	5.626378	5.48782985106383	5.17089968085106	5.92552606382979	5.83486319148936	4.56261787234043	4.85588570212766	4.21049704255319	4.45898178723404	4.56684344680851	3.67627329787234	3.6747035106383	4.42602963829787	4.44280910638298	4.43526385106383	5.90743340425532	4.37471619148936	5.0534155106383	4.49480068085106	4.55600295744681	4.41782857446808	4.39740870212766	4.54567493617021	5.0808229787234	4.48334587234043	4.45845506382979	4.57624353191489	4.54243408510638	4.89030357446808
SLC18A2	10.7256320425532	10.0020545531915	9.52780680851064	8.2196700212766	10.0562223191489	8.62931272340425	9.2354549787234	9.83907568085106	9.87466844680851	9.55631280851064	7.3618894893617	8.91424985106383	9.543941	9.52780680851064	10.0122971914894	4.35854255319149	6.48632744680851	3.42103168085106	7.26879974468085	5.24015170212766	2.98943580851064	3.99361744680851	5.2673964893617	7.8939989787234	5.95226925531915	6.61936385106383	6.03477191489362	7.36378489361702	5.9313060212766	6.48383885106383	4.18262036170213	7.67010517021277	6.19650285106383	9.24671485106383	5.0571459787234	7.69858989361702	6.92509289361702	7.05686217021277	6.1618774893617
RET	7.87112104255319	6.81877238297872	5.63361068085106	5.03744229787234	7.40228208510638	5.32638263829787	6.23559982978723	7.40573282978723	6.73600234042553	6.18394976595745	4.99650221276596	6.44112708510638	7.30343144680851	6.23903829787234	7.55793521276596	4.32423295744681	4.48208142553191	4.60455321276596	4.67632046808511	4.82750278723404	5.06507019148936	3.84239057446809	4.52342178723404	5.11987623404255	4.50205119148936	4.63480687234043	4.94753008510638	4.93077153191489	4.50164640425532	4.86676846808511	4.54352289361702	5.04399610638298	4.78803818085106	6.22729744680851	4.34218225531915	5.25387278723404	5.04399610638298	5.04085529787234	4.569243
CLK1	6.42145912765957	6.57172206382979	6.50572076595745	7.489858	6.85652674468085	8.12029180851064	6.93908029787234	6.89694976595745	7.07691985106383	7.10695359574468	7.07943682978723	7.01262642553191	7.07421736170213	6.88530546808511	6.80560131914894	8.07728023404255	8.26877661702128	7.67545040425532	7.61216070212766	7.18191165957447	7.38224157446809	8.64577559574468	8.02460661702128	7.80100055319149	9.47732555319149	8.42868317021277	7.96399914893617	8.59222034042553	8.25907278723404	7.95808423404255	7.78945329787234	8.72606242553191	8.26598565957447	8.04390563829787	8.46052934042553	8.39759536170213	8.6154999787234	7.83123561702128	8.48977789361702
SCN3B	7.47947738297872	7.11070253191489	6.19970440425532	4.81631655319149	6.79195857446808	6.17196606382979	6.16709276595745	6.99905055319149	6.56843991489362	6.64122604255319	5.62738734042553	5.9313060212766	6.68074170212766	6.87909670212766	6.565699	4.20796823404255	4.01702185106383	3.82226106382979	4.412987	4.33857927659574	4.55985891489362	2.98784265957447	4.1067809787234	5.70328731914894	3.77097085106383	3.92448523404255	4.90542872340426	5.11499578723404	3.99276287234043	5.11339353191489	4.11626663829787	4.60455321276596	4.24599221276596	6.50810846808511	4.32100334042553	5.63765340425532	4.27771661702128	6.08198176595745	4.43345814893617
UQCC1	7.56722425531915	7.55222521276596	7.14598870212766	6.65361365957447	7.28803855319149	6.28694304255319	6.8544415106383	7.06548057446809	7.2533350212766	7.28887904255319	6.59664121276596	6.56145774468085	7.25088444680851	7.13011161702128	7.44751357446809	5.8293444893617	5.74498612765957	6.28506525531915	6.2423035106383	5.89541893617021	6.51584653191489	5.33291561702128	6.49040968085106	6.39285882978723	5.60302880851064	6.12425157446808	6.16255246808511	6.17630719148936	5.78138980851064	6.42891468085106	5.84049944680851	6.4913934893617	6.25539276595745	6.79124793617021	6.51149755319149	6.27470821276596	6.09022659574468	6.3547390212766	6.13941210638298
KCNJ6	9.70847917021277	9.47732555319149	8.6104055106383	7.28887904255319	9.38625670212766	7.91519989361702	8.55420604255319	9.4292114893617	9.38625670212766	8.93980176595745	7.19441174468085	8.15190244680851	9.66252421276596	8.85199670212766	9.15188542553192	5.08144214893617	6.44800855319149	5.41585225531915	7.20860627659575	6.84883282978723	4.97388382978723	4.82980614893617	6.23903829787234	7.84338695744681	5.96341721276596	5.93461712765957	6.16588387234043	7.04194693617021	5.94322312765957	6.63261136170213	4.19703214893617	6.51995308510638	6.2807989787234	8.73511317021277	5.66291965957447	7.69270014893617	7.24940238297872	7.21772574468085	6.27470821276596
KCNJ2	5.585652	5.97917746808511	6.07964212765957	6.73600234042553	5.99475317021277	6.24309257446809	5.67971631914894	6.11219614893617	6.17696614893617	5.43584942553191	6.33628429787234	5.85868885106383	5.81818157446808	6.04782431914894	6.62664295744681	8.03126870212766	7.66676470212766	6.49266982978723	6.7416945106383	7.9968535106383	6.63261136170213	7.41400780851064	6.71933346808511	6.9479909787234	8.42436353191489	6.93360934042553	6.98831278723404	7.679237	7.88156242553192	6.82451806382979	6.90270863829787	7.63264395744681	6.81877238297872	6.65756778723404	7.2203355106383	6.85527327659574	7.13310953191489	7.23883817021277	7.24718031914894
DRD2	5.27093470212766	4.57935191489362	4.31868065957447	3.47811514893617	4.84359489361702	4.21137972340426	4.4358394893617	4.45167021276596	4.513554	3.81278012765957	3.83756740425532	3.93969057446809	4.75884072340425	4.43841789361702	4.09832027659574	2.94713293617021	3.26432661702128	3.08314614893617	3.49226389361702	3.41157853191489	3.12183893617021	3.07130491489362	3.2485755106383	3.73876074468085	3.0784194893617	3.49909868085106	3.24453587234043	3.61157574468085	3.3093445106383	3.28154480851064	3.16874972340426	3.4486979787234	3.50940640425532	4.42667655319149	3.36530663829787	3.88772734042553	3.55687414893617	3.56046925531915	3.36893455319149
RIMBP2	8.55775834042553	7.76869714893617	6.80634327659574	6.24375117021277	7.58028125531915	6.0049729787234	7.23883817021277	7.81064821276596	7.52514274468085	7.81379853191489	6.03888465957447	6.33328061702128	7.50549010638298	7.34570089361702	7.90278063829787	4.61587685106383	5.43419108510638	4.47667127659575	5.46054780851064	6.23243268085106	4.73823040425532	5.23483208510638	4.98091174468085	5.92002759574468	4.5836499787234	5.34937034042553	5.19701821276596	5.23290370212766	4.67317180851064	5.73445512765957	5.3159520212766	5.85485314893617	5.5537199787234	7.16727104255319	5.27738265957447	5.92606968085106	6.04404493617021	6.76138970212766	5.78247285106383
HIST1H2AC	5.75091510638298	7.38917804255319	6.63859165957447	7.2813780212766	5.99845208510638	6.00219829787234	6.37745414893617	6.04585306382979	7.80502685106383	6.16771763829787	6.95032282978723	6.28370931914894	5.99119819148936	5.12110725531915	5.28092495744681	8.37920787234042	9.12762870212766	7.71056161702128	8.59347040425532	8.29796942553192	7.57678065957447	9.78894685106383	8.5489209787234	7.62384206382979	8.36562168085106	9.20080572340425	7.61714410638298	8.08668272340426	8.08474980851064	7.34570089361702	9.38625670212766	7.94410357446808	6.4329724893617	7.93767674468085	8.56446891489362	7.30669053191489	8.31402065957447	8.05776755319149	7.76183231914894
NR4A2	7.34972493617021	6.6089165106383	5.23696204255319	5.21135804255319	6.26333182978723	5.68312931914894	5.93237729787234	6.57703444680851	6.4188400212766	6.29253180851064	4.70069070212766	5.96516012765957	6.22968595744681	5.94535819148936	6.72151257446809	4.73066961702128	4.25890080851064	3.71294689361702	4.87922176595745	4.12343504255319	3.97686887234043	3.70123527659574	4.1366059787234	4.76004668085106	5.35426187234043	4.66690340425532	4.4839225106383	4.93957178723404	4.27864695744681	4.03979519148936	3.73820282978723	4.36835119148936	4.4047640212766	6.07503306382979	3.86500565957447	4.81410031914894	5.56411534042553	5.1612785106383	4.57228182978723
IARS	9.62978853191489	9.51868419148936	9.00551685106383	9.62722038297872	9.2490690212766	8.7516535106383	8.81805185106383	9.02947225531915	9.51554170212766	9.18418463829787	8.73704965957447	9.24671485106383	9.05236178723404	9.13214893617021	9.48982570212766	8.06829463829787	8.01898629787234	8.6090505106383	8.53091023404255	8.74012214893617	8.69378614893617	8.25907278723404	8.81039174468085	8.85199670212766	7.89216429787234	8.06684712765957	8.36562168085106	8.25907278723404	8.64421953191489	8.33413495744681	8.09107365957447	8.79819829787234	7.89720289361702	8.81398385106383	8.35541878723404	8.60204040425532	8.33559091489362	8.59222034042553	8.82384825531915
TUBB2A	13.4066896382979	13.0185535319149	12.8487237446809	12.0384165744681	13.1059333191489	11.9571172765957	12.9476074680851	13.1059333191489	13.1059333191489	12.9476074680851	11.7158483404255	12.581513893617	12.9165310638298	12.8852599148936	13.6725072340426	10.8344582553191	10.8140473404255	11.6202822340426	11.9012736595745	10.7760416808511	11.9280865106383	11.3843654893617	11.5857742765957	11.6419894255319	10.6687032978723	10.8022268297872	11.6202822340426	11.4096926170213	10.6878526382979	11.8310406808511	11.6817320212766	12.0022219361702	11.7652371702128	12.8487237446809	11.2813016170213	11.8704518085106	11.4776220425532	12.1482153617021	11.6202822340426
AGTR1	7.06962993617021	4.00827746808511	4.87247410638298	3.52895142553191	5.24691021276596	4.68811723404255	5.13816895744681	6.44602746808511	6.05230355319149	4.54787470212766	3.84278663829787	5.0032350212766	6.44456474468085	5.92972095744681	7.03661182978723	3.32835953191489	3.37307046808511	3.31245344680851	3.29009617021277	3.32659185106383	3.36026993617021	3.41823423404255	3.19473214893617	3.87977131914894	3.33027763829787	3.73317676595745	3.30113472340426	3.4402575106383	3.40265095744681	3.41863042553191	3.36454080851064	3.37687242553191	3.32172534042553	4.60133227659574	3.13679623404255	3.95777876595745	4.07426010638298	3.56209061702128	3.7813029787234
SUN2	7.7869550212766	7.81798689361702	7.72585908510638	8.69378614893617	8.26453478723404	8.40639495744681	8.48977789361702	8.2870020212766	8.23751329787234	7.40573282978723	8.82811087234043	8.13385778723404	8.41749763829787	8.006786	8.01528395744681	9.93061929787234	9.19854417021277	9.61343740425532	8.59842972340426	9.28965253191489	9.30521995744681	8.76705557446808	9.31243061702128	8.67061234042553	9.73244670212766	9.40730010638298	9.84352644680851	8.80186165957447	9.17158495744681	9.28528929787234	8.68841714893617	9.61681978723404	9.2513634893617	8.86982391489362	9.43439282978723	8.77656593617021	9.2370180212766	8.87323687234043	8.27444540425532
OSBPL10	4.28120608510638	3.69285025531915	3.91321012765957	3.48032355319149	4.10442887234043	3.5502660212766	3.8817685106383	4.06090365957447	3.94672346808511	3.93278104255319	3.56596408510638	3.768649	4.01853274468085	3.92044217021277	4.11523980851064	3.23328706382979	3.51327827659574	3.26761793617021	3.33154895744681	3.33482693617021	3.18975321276596	3.05719491489362	3.25683417021277	3.36979040425532	3.41823423404255	3.37424808510638	3.30074965957447	3.39963978723404	3.18247285106383	3.28502774468085	3.11564923404255	3.64338621276596	3.21502657446809	4.03507563829787	3.20439278723404	3.62214895744681	3.4410440212766	3.47523808510638	3.41360138297872
ELOVL6	4.29398044680851	4.23067419148936	4.05019153191489	3.9789804893617	4.17649553191489	3.92448523404255	4.30748123404255	4.21181721276596	3.9308029787234	4.09778906382979	3.50657963829787	4.04374882978723	4.22538255319149	3.76487489361702	4.08345736170213	3.47811514893617	3.67789268085106	3.103314	3.59027844680851	3.5462774893617	3.35428474468085	3.79987844680851	3.38842665957447	3.54914563829787	3.5726940212766	3.07539340425532	3.01432953191489	3.57910834042553	3.57538757446809	3.57758376595745	3.66307946808511	3.58811459574468	3.54201242553191	3.69533289361702	3.54800759574468	3.29991861702128	3.82342393617021	3.26661578723404	3.93215272340426
SDC1	5.93858725531915	6.049919	4.49603759574468	3.14144855319149	4.3286515106383	4.53806706382979	3.96500023404255	5.43068734042553	7.01711706382979	5.0699894893617	3.78502870212766	3.84339087234043	5.77768246808511	5.77706165957447	6.14625746808511	2.87433919148936	3.07818734042553	3.06235004255319	3.16723970212766	3.02074668085106	3.01620972340426	2.99112246808511	3.08571806382979	3.53645106382979	3.062002	3.0794279787234	3.1568174893617	3.28007695744681	3.15397865957447	3.11399761702128	2.94079595744681	3.06628780851064	3.05520929787234	4.85139157446809	3.11564923404255	4.00279978723404	3.00046540425532	3.1428705106383	3.02974610638298
ZWINT	4.44757729787234	3.65173680851064	3.81345155319149	3.65804959574468	3.87100923404255	3.25303576595745	4.2226319787234	4.1324134893617	3.95000117021277	4.03211817021277	3.36256061702128	4.17955727659574	3.61857765957447	4.04374882978723	4.17160717021277	2.94079595744681	2.96653023404255	3.76815093617021	2.98980934042553	3.11661721276596	2.96937242553191	2.92104485106383	3.02336	3.03379425531915	3.17145357446809	2.99952617021277	3.0699215106383	3.02676755319149	3.13717895744681	2.94747774468085	2.9558639787234	3.17180572340426	3.68117274468085	3.60945223404255	3.05112125531915	3.868173	2.97946017021277	3.25832587234043	3.32172534042553
DMXL2	5.93032655319149	5.82565608510638	5.81203404255319	5.10078306382979	5.9607930212766	5.02090538297872	5.73616495744681	6.09089540425532	5.86161893617021	5.82162155319149	5.62983504255319	5.69856910638298	5.84550872340426	5.87859859574468	6.2195844893617	4.51456623404255	5.00767804255319	4.67401387234043	4.6085774893617	4.70429974468085	5.14252376595745	4.7176265106383	4.13563255319149	4.94327644680851	4.75037076595745	4.6903854893617	4.72191680851064	4.37664965957447	5.08039723404255	5.2478589787234	4.71349417021277	5.0799190212766	5.34107576595745	5.74184527659575	4.21764308510638	5.01629491489362	5.50687106382979	5.10494070212766	5.20665474468085
FGF13	10.6062049787234	9.93448004255319	9.47145176595745	8.39040534042553	9.8963285106383	8.35815378723404	9.68605810638298	9.93448004255319	9.98031455319149	9.88142712765957	8.42564642553191	9.2370180212766	9.2513634893617	9.67248610638298	9.68976765957447	5.40223453191489	6.91232780851064	3.94329774468085	7.49090463829787	6.8762835106383	4.616385	5.20073127659574	5.90557857446808	8.15325753191489	6.86360080851064	6.85652674468085	7.34472787234043	7.77067357446809	7.05686217021277	7.51333474468085	5.49308389361702	7.8692919787234	6.37421195744681	9.73244670212766	5.79203891489362	8.26877661702128	7.43077736170213	7.94747095744681	7.71565593617021
PCYOX1L	7.83855212765957	7.10472614893617	6.26136370212766	6.35546485106383	7.41615827659574	5.92911285106383	6.5326655106383	7.24023070212766	7.18266280851064	7.47864640425532	6.29509085106383	6.03767540425532	6.91679382978723	7.07691985106383	7.47000093617021	4.6613009787234	5.25287974468085	5.73983036170213	5.32638263829787	6.15102010638298	6.19061244680851	5.01794446808511	4.85702608510638	5.89263144680851	4.70018436170213	5.41213380851064	5.79607227659575	5.69034527659574	5.9016449787234	6.30760304255319	4.95683536170213	5.57027174468085	5.72977736170213	6.54099731914894	5.30725055319149	5.79654546808511	5.64305114893617	5.77818221276596	6.01297919148936
LXN	4.99059927659574	4.83756053191489	4.27807834042553	4.58811278723404	4.46304306382979	4.04184844680851	4.14176563829787	4.92976906382979	4.62127434042553	4.71090185106383	4.80285510638298	4.56039678723404	4.18070827659574	4.60556989361702	3.96976295744681	3.664808	3.95777876595745	3.69848180851064	4.11003034042553	3.96013765957447	3.7775170212766	4.01069914893617	4.04320772340426	4.14047731914894	3.69533289361702	4.03418519148936	3.92145895744681	4.06133785106383	3.85364331914894	3.95491138297872	4.01265270212766	3.72845482978723	3.74322393617021	4.18985017021277	3.95124538297872	4.26496938297872	4.0013170212766	4.11211765957447	3.80610946808511
MPST	5.98924963829787	6.16771763829787	6.31999974468085	6.26803946808511	6.1022724893617	6.52216261702128	6.60323382978723	6.13045346808511	6.11170717021277	5.45696636170213	6.54392531914894	6.2423035106383	6.37169761702128	6.04404493617021	6.00671270212766	6.83651878723404	6.67258263829787	6.80784817021277	6.83069391489362	6.59141461702128	6.79124793617021	7.05141489361702	6.9750359787234	6.56217519148936	6.81120487234043	7.19581304255319	7.02529655319149	6.74708774468085	6.3547390212766	6.72227319148936	7.633489	6.74233631914894	7.02957989361702	6.78250517021277	6.92368474468085	6.49964438297872	6.80912963829787	6.75296393617021	6.61777382978723
NDRG1	9.5727965106383	9.96766370212766	10.1657261489362	10.1159353191489	10.2432493404255	10.8469885744681	10.0122971914894	10.0562223191489	10.0974966595745	9.94327359574468	10.6755030851064	9.80490370212766	10.4926745531915	10.1331279574468	9.21260112765957	11.5618549787234	11.3448410212766	11.006971212766	10.8140473404255	11.2813016170213	10.9442164468085	11.0906542340426	10.6626728297872	10.7511975106383	11.3658985106383	11.0822967659574	11.2116792765957	10.7187435319149	11.3658985106383	11.0138674680851	10.9526835744681	11.2017520851064	11.0138674680851	10.5667681702128	10.4816744255319	10.5217318723404	10.9836723617021	10.4263508297872	10.3319546170213
PSD3	7.94873731914894	7.56096257446809	6.92708529787234	7.31286036170213	8.26050527659574	7.22930870212766	7.86293468085106	7.66119131914894	7.33254193617021	7.46394891489362	6.40345010638298	7.43263563829787	7.55883846808511	7.83789323404255	7.37531268085106	6.48776042553192	6.63978265957447	5.77362093617021	6.69602761702128	6.27695265957447	5.83820453191489	5.55143829787234	6.37364029787234	6.78901582978723	6.95446457446809	5.40716006382979	5.90505844680851	6.54312323404255	6.72615619148936	5.9313060212766	5.32039840425532	5.34262634042553	6.00739180851064	7.15984544680851	5.80069546808511	6.80710995744681	6.98831278723404	6.50191106382979	6.46690770212766
SV2B	9.04445461702128	9.07165117021277	8.79989561702128	6.93171938297872	9.09088485106383	7.66029385106383	8.64727140425532	8.47205210638298	8.52903585106383	8.84535117021277	6.85100140425532	7.82692436170213	8.90347072340426	8.92760202127659	9.97596725531915	6.17696614893617	6.74418863829787	6.82723989361702	6.50382031914894	6.40630442553192	7.5491545106383	4.1324134893617	5.96516012765957	7.40053446808511	5.6403844893617	6.51584653191489	6.52291136170213	6.76884704255319	6.20927406382979	6.64324746808511	5.75216917021277	7.10009378723404	6.59200638297872	8.2870020212766	5.39700938297872	7.6054984893617	6.5899159787234	6.91747691489362	6.72151257446809
KIAA0930	7.02593578723404	7.43850521276596	7.62106757446808	7.83789323404255	7.25848695744681	7.37625629787234	7.45408995744681	7.3542014893617	7.59128253191489	7.12526589361702	7.86496774468085	7.62488361702128	7.36287234042553	7.18333646808511	6.86640423404255	8.77070168085106	7.89504753191489	8.07829925531915	7.93223431914894	7.88465808510638	7.77791585106383	8.14196668085106	8.66006017021277	7.71255	8.36261942553191	8.17173712765957	8.29536131914894	8.30218644680851	8.09401242553191	7.94410357446808	8.23367208510638	8.42868317021277	8.43874706382979	7.79806155319149	9.08882431914894	7.81587640425532	8.50466634042553	8.25599082978723	7.6517929787234
SEPP1	10.790293	11.4550710851064	11.8058612978723	11.5733725531915	11.6817320212766	11.7047590851064	11.6918305744681	11.8175200638298	11.8704518085106	11.535524893617	11.6674146595745	11.5240580638298	11.3751538510638	11.3063111702128	10.9058273829787	12.5278907021277	12.4340692340426	12.2124647234043	12.2295671489362	12.3583828297872	12.3995575319149	12.3796508085106	12.0959503191489	12.1713818297872	12.1310128297872	11.9144693191489	12.4179697021277	12.1131787659574	12.2124647234043	12.336981	12.1310128297872	12.6240393404255	11.7932976808511	12.0384165744681	11.7047590851064	11.7527900425532	12.1131787659574	11.9410860851064	11.8175200638298
PTDSS1	9.14653740425532	9.32355646808511	8.69527321276596	8.13140719148936	9.01380065957447	8.51663410638298	8.44793557446808	8.74303989361702	9.23941325531915	8.66717280851064	8.44635385106383	8.31402065957447	8.63391314893617	9.01779697872341	8.65377504255319	8.00772678723404	7.92652325531915	7.79913308510638	8.46217882978723	7.95250991489362	8.07078395744681	7.54740693617021	8.17540723404255	8.11896657446809	7.75262119148936	8.14036059574468	8.10712774468085	7.8782115106383	7.54442444680851	7.86818334042553	8.0657129787234	8.25055776595745	8.44518634042553	8.62231210638298	7.60832817021277	8.06958870212766	7.73955068085106	8.22406029787234	7.5729954893617
PLPPR4	7.63050108510638	6.95106017021277	7.07614536170213	6.75379636170213	7.03157957446809	6.40410340425532	6.48383885106383	6.92202180851064	6.95387846808511	7.33891787234043	5.67811719148936	6.51584653191489	6.70808825531915	6.84158827659575	7.21531695744681	5.89320319148936	5.54604823404255	5.28309859574468	5.91406365957447	5.64927453191489	6.04782431914894	4.43785757446808	5.3127950212766	6.00671270212766	5.53671619148936	5.43531353191489	5.66129659574468	5.49051517021277	5.55143829787234	6.02112470212766	4.61535565957447	6.17132993617021	5.27971331914894	6.95518185106383	4.67958640425532	5.64821276595745	5.85982463829787	6.30426640425532	5.78522104255319
MPPED2	5.73382765957447	5.00161480851064	5.0198339787234	3.89583687234043	5.08301934042553	4.731182	4.88303455319149	5.0327254893617	5.14187517021277	5.03552485106383	4.51663487234043	4.32264223404255	4.92384031914894	5.01278174468085	5.40504240425532	4.3265969787234	4.24197682978723	4.08022472340426	4.10525887234043	4.00746923404255	4.0965249787234	3.86260461702128	3.608656	3.89397274468085	4.07138276595745	4.05890780851064	4.45845506382979	4.35947214893617	4.20646082978723	4.22726576595745	4.18664655319149	4.24144993617021	3.8078305106383	4.7323024893617	3.66919878723404	3.84794336170213	4.18169829787234	4.59229514893617	4.14925387234043
ABCA8	7.32858440425532	7.72382008510638	6.68074170212766	8.13277374468085	8.44169946808511	7.92372472340426	8.2196700212766	8.27728655319149	8.47473227659574	7.70052482978723	7.86395517021277	7.70571938297872	8.40800527659574	7.09935976595745	7.38691819148936	9.78894685106383	9.26486395744681	9.04650993617021	8.92602693617021	10.0935952978723	8.712481	9.54704591489362	8.50096336170213	8.56274938297872	9.45482257446809	9.43439282978723	8.6809739787234	9.11552059574468	9.93782159574468	8.64577559574468	8.99102659574468	9.63641323404255	8.41330614893617	8.41330614893617	8.93401557446808	7.99766836170213	9.24183687234042	8.73511317021277	9.19613508510638
IQGAP1	4.85535685106383	4.99169874468085	5.0799190212766	5.21708717021277	5.20712774468085	5.15115914893617	4.95036372340426	5.11832723404255	5.22478985106383	5.18214104255319	5.26633906382979	5.30022659574468	5.22536917021277	4.98580882978723	4.84091044680851	5.88436038297872	5.63361068085106	5.94481942553192	5.31199931914894	5.72710706382979	5.4987225106383	5.55422944680851	5.5502864893617	5.48095004255319	5.90050157446808	5.66199178723404	5.95171923404255	5.89077204255319	5.53982231914894	5.50278834042553	5.38844455319149	5.40716006382979	5.0840045106383	5.28206717021277	5.32261963829787	5.40327968085106	5.84103293617021	5.77876691489362	5.62879195744681
SMAP1	8.08341965957447	7.46147185106383	7.18191165957447	7.59989534042553	7.57583968085106	6.52935078723404	7.48815968085106	7.8692919787234	7.61409963829787	7.17584619148936	6.85592793617021	7.43077736170213	7.63818376595745	7.52152842553191	7.98805374468085	5.77598640425532	6.71238859574468	6.76393410638298	7.00799157446809	6.79195857446808	7.21451014893617	6.415444	6.19575314893617	6.35337819148936	6.43152206382979	6.32876525531915	6.4188400212766	6.52935078723404	6.06803510638298	6.74233631914894	6.34748419148936	6.90656610638298	6.24691965957447	7.29455670212766	6.20985512765957	6.73885412765957	6.69602761702128	6.58696972340426	7.09651265957447
ACTR10	11.1653472765957	10.8022268297872	9.82703987234042	9.94327359574468	10.6241099361702	9.45830310638298	10.1888047234043	10.5409390638298	10.5473358510638	10.3820066808511	9.10425353191489	10.2095595531915	10.8022268297872	9.96318008510638	10.9442164468085	8.6154999787234	8.83373019148936	9.6395365106383	9.11132044680851	9.16613144680851	9.90005604255319	9.13581438297872	9.06973959574468	9.06769123404255	8.8618185106383	9.02947225531915	9.43731353191489	8.62231210638298	9.11347791489362	9.74544917021277	8.94404493617021	9.44018776595745	9.00551685106383	10.1888047234043	9.08248285106383	9.08248285106383	9.22284506382979	9.51029004255319	9.64280953191489
ATMIN	7.95105814893617	7.728704	7.59989534042553	7.6470224893617	8.00305885106383	7.58124436170213	7.67277287234043	7.83352129787234	7.63450038297872	7.66676470212766	7.39266168085106	7.38917804255319	7.75384717021277	7.86496774468085	7.86600136170213	6.82998325531915	7.18813408510638	7.60735476595745	7.48733644680851	7.21531695744681	7.41297789361702	7.15825212765957	6.9582169787234	7.08197331914894	7.22255472340426	7.18065429787234	7.49090463829787	7.12526589361702	7.10541736170213	7.29930744680851	6.92110017021277	7.47339382978723	7.41726289361702	7.35345617021277	6.72151257446809	6.7028575106383	7.06548057446809	7.43930274468085	7.04651157446809
RNF130	6.12102312765957	6.47144789361702	6.2492704893617	6.595323	6.51584653191489	5.70629129787234	6.34556308510638	6.35271446808511	6.32876525531915	6.20221921276596	6.53327863829787	6.52760242553191	6.55033585106383	5.89932285106383	6.01109517021277	7.27322436170213	7.25764876595745	7.16656655319149	6.643996	7.16347644680851	6.74296289361702	7.41190280851064	7.21911672340426	6.66985159574468	7.6470224893617	7.20065114893617	6.63261136170213	6.90438604255319	6.97808525531915	6.58925570212766	7.1783260212766	7.08263021276596	6.87160338297872	6.74864465957447	7.6036264893617	6.69675780851064	6.97591487234043	6.56500978723404	6.58486642553191
TH	11.3159461276596	10.3775542340426	8.582473	6.79480080851064	10.705409212766	8.66543363829787	9.33358653191489	10.2922175744681	10.204623787234	9.34647334042553	6.716655	9.20316682978723	10.4673304468085	9.25408702127659	10.5217318723404	2.66557782978723	4.63586106382979	2.58016431914894	7.22995719148936	5.18313110638298	2.66437721276596	2.66302104255319	6.08898027659574	6.50632634042553	5.81483159574468	6.06881025531915	5.99119819148936	7.21129157446808	5.34999604255319	6.32876525531915	2.44426227659574	7.50455665957447	6.03576912765957	9.68976765957447	5.83712670212766	7.27416685106383	5.44246265957447	7.08350706382979	5.94377219148936
ITPR1	8.02352176595745	7.20141904255319	6.68855059574468	5.87924319148936	7.11580061702128	6.15429429787234	6.99313857446808	7.42699223404255	7.20463604255319	6.97949193617021	5.91844446808511	6.65553195744681	7.07691985106383	7.16496129787234	6.80963363829787	5.19055091489362	6.26267642553191	5.34316210638298	5.81761159574468	5.51124878723404	5.115478	5.52640268085106	4.97327393617021	6.39703742553191	5.95336844680851	5.87806238297872	5.63765340425532	6.18394976595745	5.32848517021277	5.6968469787234	5.16392074468085	5.58606134042553	5.75793874468085	6.69192123404255	5.0011084893617	6.41959274468085	6.10164380851064	5.92552606382979	5.60956821276596
FAM189A1	6.21483521276596	6.18030536170213	6.03305989361702	5.29354087234043	6.00393414893617	6.64598746808511	6.06027987234043	6.06993008510638	5.76315378723404	6.35757070212766	6.04585306382979	5.14515895744681	6.08433244680851	6.79683514893617	6.66481304255319	5.43228138297872	5.04399610638298	4.74259310638298	5.02508742553191	5.15961987234043	5.13077136170213	5.15115914893617	4.85814008510638	5.27566693617021	5.3521259787234	5.30398806382979	5.32039840425532	5.50975787234043	5.05087314893617	5.79949055319149	5.18357982978723	5.12110725531915	5.69323780851064	5.40504240425532	4.89267959574468	5.58095804255319	5.38789576595745	5.84936314893617	4.83254414893617
SEZ6L	6.55458689361702	6.32138659574468	5.18357982978723	4.92036021276596	6.19851980851064	5.04862629787234	5.74085076595745	5.96453314893617	5.94656031914894	6.03183370212766	5.11157195744681	5.12627908510638	6.13941210638298	5.68094940425532	6.3982094893617	4.57681368085106	4.65917568085106	4.35338893617021	4.9674495106383	5.02339955319149	4.84251236170213	4.78490908510638	4.63693787234043	5.10196561702128	4.60556989361702	4.69551027659575	4.8386815106383	4.34807087234043	4.59407904255319	4.73385244680851	4.96202006382979	4.94583061702128	5.03177882978723	5.71587765957447	4.84893438297872	5.05996238297872	4.86157834042553	5.0840045106383	4.60133227659574
ATP2A3	4.94753008510638	4.46113210638298	4.01551557446809	2.86966642553192	5.1044674893617	3.00710329787234	4.17370306382979	4.34163570212766	4.01853274468085	3.60207187234043	3.41317946808511	3.42568444680851	4.50604704255319	3.63540689361702	3.89485078723404	2.81063329787234	2.78866138297872	2.82331376595745	2.91470244680851	2.80516523404255	2.81513553191489	2.792545	2.88543976595745	3.07431091489362	2.83850170212766	2.8241879787234	2.88899574468085	2.87199604255319	2.95252755319149	2.85630436170213	2.80919389361702	3.02235461702128	3.19417727659574	3.83199076595745	2.85668574468085	3.39516657446809	2.93499540425532	2.89713293617021	2.91293487234043
BCAS2	9.30730561702128	8.88928419148936	8.73348946808511	8.68479117021277	9.03834204255319	9.04650993617021	8.9626800212766	9.26960591489362	9.15406585106383	9.11347791489362	8.86377323404255	8.6001800212766	8.70173608510638	9.07632970212766	9.40511131914894	8.1363029787234	8.42995712765958	8.57378280851064	8.44518634042553	8.57595774468085	8.58767189361702	8.5889745106383	8.20175487234042	8.51663410638298	8.10809104255319	8.30534419148936	8.49652112765957	8.05047934042553	8.58592880851064	8.82013268085106	8.59222034042553	8.44044331914894	8.05776755319149	8.72451940425532	7.67545040425532	8.23981821276596	8.16535382978723	8.49143182978723	8.71081385106383
TOB2	5.19006108510638	5.10196561702128	5.8475155106383	5.14073206382979	5.14354385106383	6.61616410638298	5.88505934042553	5.45696636170213	5.97316912765957	5.48627038297872	6.37681708510638	5.0435510212766	5.41760904255319	6.09354546808511	4.65020242553191	7.34472787234043	6.73052229787234	6.14314508510638	6.82872942553191	6.39703742553191	6.34556308510638	7.45240091489362	6.70437546808511	6.46475312765957	7.28887904255319	5.68481976595745	6.33817723404255	6.90512187234043	6.97221419148936	6.6104600212766	7.95002546808511	6.94705293617021	6.95666365957447	6.28506525531915	7.15321082978723	6.6214060212766	6.94622	6.63859165957447	6.09764378723404
IMP4	8.18048785106383	7.98577985106383	7.476957	7.59306153191489	8.02460661702128	7.72192774468085	7.87112104255319	7.93423206382979	7.67750021276596	7.61714410638298	7.43263563829787	7.57393004255319	8.08668272340426	7.7137289787234	7.90391736170213	7.464611	6.91811855319149	7.45314155319149	7.24473040425532	7.36454044680851	7.37866434042553	6.66571674468085	7.34648293617021	7.55291014893617	6.84883282978723	7.38387046808511	7.63818376595745	7.06393842553191	7.3586640212766	7.27481782978723	6.96700810638298	7.10276072340426	7.14171246808511	7.42780819148936	7.34472787234043	7.30585344680851	6.93011942553191	7.464611	7.20065114893617
DLD	9.88142712765957	9.54704591489362	8.90718463829787	9.21524334042553	9.83907568085106	9.06215991489362	9.07391395744681	9.66562912765957	9.51029004255319	8.88146061702128	8.87150246808511	9.19613508510638	9.33779695744681	9.92734891489362	9.73593129787234	7.496179	8.99320744680851	8.79989561702128	9.00130521276596	7.79372336170213	9.18215276595745	8.69015068085106	8.50466634042553	8.6411294893617	8.28952904255319	8.06829463829787	8.84535117021277	8.41330614893617	8.07318831914894	8.71413712765957	8.29081468085106	8.50466634042553	8.13140719148936	8.48525076595745	8.10320493617021	8.59347040425532	8.42995712765958	8.81039174468085	8.75735161702128
RCAN2	12.336981	12.1131787659574	10.9995182978723	10.4515501276596	12.0553344255319	10.8422046382979	11.3751538510638	12.1713818297872	12.1482153617021	12.3129445531915	10.3577540638298	11.4096926170213	11.8175200638298	12.0384165744681	12.7732249574468	10.0214397021277	10.2620394042553	10.2327739574468	10.2577256382979	10.2095595531915	10.8714297234043	8.79989561702128	9.70433023404255	10.4263508297872	10.4324400851064	9.72572312765957	10.5473358510638	9.7404789787234	10.2664088723404	10.554624212766	9.11132044680851	10.6180099361702	10.4515501276596	11.7047590851064	9.22284506382979	10.4037789148936	10.066219787234	10.6755030851064	10.2095595531915
PCLO	4.72380576595745	5.0631070212766	4.468076	3.99842385106383	4.64326980851064	4.14814225531915	4.40621389361702	4.73823040425532	4.83199231914894	4.59043719148936	4.10128187234043	4.07687757446809	4.31510370212766	4.70241110638298	4.93651440425532	3.54342342553191	3.85225340425532	3.71158976595745	4.19897923404255	3.603431	3.89245968085106	3.57831989361702	3.68839876595745	4.07737934042553	3.61584817021277	3.75375634042553	3.79228408510638	3.99746965957447	3.85062868085106	3.87644153191489	3.56915829787234	3.7860885106383	3.8751180212766	4.49958036170213	3.40265095744681	4.19751655319149	3.98519057446808	4.29088282978723	3.8910144893617
VBP1	9.92734891489362	9.68605810638298	9.62978853191489	9.57531663829787	9.78894685106383	9.71505572340426	9.92734891489362	9.9035934893617	9.80490370212766	9.85886685106383	9.69269644680851	9.61681978723404	9.60639944680851	9.95540712765957	9.72176740425532	9.61343740425532	9.5727965106383	9.60303057446808	9.51029004255319	9.55631280851064	9.63641323404255	9.38108910638298	9.22721470212766	9.42135019148936	9.3835285106383	9.18215276595745	9.37125829787234	9.18624204255319	9.39723936170213	9.46126295744681	9.21260112765957	9.38108910638298	9.26960591489362	9.51267334042553	8.96843393617021	9.13779634042553	9.29232725531915	9.45482257446809	9.64959195744681
CYP2J2	5.939689	6.21766874468085	5.87181021276596	6.16647074468085	6.26186257446809	5.9738075106383	6.22794231914894	6.13108387234043	6.59609663829787	5.86161893617021	6.01948506382979	6.03183370212766	6.4329724893617	5.96716270212766	5.84866280851064	7.17684936170213	7.14785755319149	6.43431555319149	7.58822572340426	6.61444940425532	7.07853785106383	7.34147231914894	7.67545040425532	7.11324629787234	7.31610191489362	6.89037144680851	6.40205980851064	7.47072180851064	5.92195359574468	6.47631114893617	7.47864640425532	6.6252709787234	6.87856434042553	6.79480080851064	6.59819529787234	6.45481395744681	7.17584619148936	6.95175693617021	7.36378489361702
RBM39	7.8346484893617	8.06209444680851	8.2196700212766	7.83352129787234	8.14960529787234	8.15872982978723	8.10179591489362	8.18311023404255	8.27010923404255	8.4033815106383	8.36105753191489	7.94248421276596	8.09107365957447	8.25469025531915	8.13385778723404	8.51974221276596	8.99102659574468	8.11279531914894	8.25207625531915	8.46562670212766	8.46562670212766	8.95847874468085	8.5261309787234	8.38561829787234	8.8161679787234	8.69958319148936	8.57760017021277	8.9626800212766	8.69199827659575	8.75885474468085	8.7516535106383	8.58767189361702	8.34588206382979	8.4327240212766	8.53596925531915	8.48841580851064	8.952534	8.70568274468085	8.91611968085106
DOLK	6.38313423404255	5.9207779787234	5.58876670212766	6.06443087234043	6.46291708510638	5.75216917021277	5.65585378723404	5.9574424893617	6.09494806382979	5.44288310638298	5.68877121276596	5.83545938297872	5.94040089361702	5.894909	5.68777676595745	5.00472746808511	4.90438919148936	5.74498612765957	4.64020791489362	5.34937034042553	5.69034527659574	5.31132859574468	5.21776270212766	5.6645135106383	4.85535685106383	4.85460659574468	5.55628959574468	4.8819510212766	4.64970140425532	5.30398806382979	5.00527923404255	5.16225934042553	5.43969721276596	5.52486378723404	5.17040744680851	5.21978089361702	4.502616	5.17483027659574	4.59963287234043
RFK	8.37165687234043	7.99124017021277	7.47157412765957	7.42699223404255	7.57393004255319	7.38917804255319	7.59468023404255	8.10584253191489	7.86818334042553	8.14578227659574	7.16785474468085	7.41297789361702	7.69169755319149	7.81064821276596	8.60758823404255	6.41075544680851	6.78757893617021	6.8917384893617	7.15575229787234	6.74934791489362	7.17916876595745	6.69056253191489	6.85712514893617	6.91602719148936	7.02882891489362	6.21891344680851	7.16937046808511	6.89235872340426	6.57054306382979	7.07776231914894	6.57636359574468	7.14936655319149	6.43557987234043	7.72585908510638	6.36153140425532	7.10906874468085	6.93171938297872	7.69447055319149	7.13310953191489
TMEM255A	10.3229463829787	9.74544917021277	9.56383663829787	8.60758823404255	9.28965253191489	9.01965040425532	9.39423846808511	10.0849798510638	9.59668627659575	9.59668627659575	7.87437980851064	9.27442974468085	9.3680184893617	10.1485667021277	10.0337800851064	5.42005893617021	7.99523161702128	5.50866223404255	7.82091187234043	7.31134261702128	4.69114917021277	5.98482891489362	6.99786663829787	7.80011040425532	7.22575378723404	7.67750021276596	7.5729954893617	8.07318831914894	7.86395517021277	7.77880085106383	6.61379717021277	7.54104782978723	7.06305934042553	9.46126295744681	6.02864034042553	8.47953736170213	8.12029180851064	8.23751329787234	8.18311023404255
AACS	6.83363165957447	7.16583829787234	6.48632744680851	6.58925570212766	6.62882142553191	6.71815131914894	6.39952670212766	6.34333110638298	6.87160338297872	7.05366972340425	6.10548514893617	5.9681529787234	6.63261136170213	6.50126785106383	7.24107534042553	5.54423891489362	5.98178927659574	5.94715825531915	5.47443504255319	6.08372225531915	6.71530431914894	6.04709689361702	5.75744127659574	5.79308465957447	4.97388382978723	5.9313060212766	5.77188240425532	5.83149525531915	5.68777676595745	5.93566944680851	5.54093017021277	6.30882574468085	5.9505380212766	5.87428353191489	6.34264772340426	6.00987921276596	5.38071868085106	5.77706165957447	5.68877121276596
CDK14	7.27481782978723	6.74104485106383	6.37807925531915	5.65510246808511	6.70950427659574	5.64927453191489	6.48438865957447	6.82797144680851	6.39077029787234	6.59273255319149	6.28013204255319	5.99184193617021	6.21301493617021	6.76076668085106	6.847213	5.56467834042553	5.6639714893617	5.41702929787234	5.83294936170213	5.8053614893617	5.8393589787234	5.41883114893617	5.54682117021277	5.89692912765957	5.54913221276596	5.56467834042553	5.77362093617021	5.71447672340426	5.585652	5.99300608510638	5.5600810212766	5.73327610638298	5.73032446808511	6.39875857446809	5.24903229787234	5.85325289361702	5.93520980851064	5.8475155106383	5.56110861702128
CHST3	4.25890080851064	4.62780038297872	4.82517506382979	4.4882760212766	4.77297876595745	4.67468074468085	4.35391757446808	4.3032909787234	4.71038353191489	4.07776585106383	4.93428246808511	4.59359534042553	4.70681461702128	4.6535654893617	4.15576831914894	5.30349157446808	5.07503744680851	4.91771417021277	4.59515695744681	4.89267959574468	5.03852223404255	5.42832144680851	5.04862629787234	4.97675417021277	5.24123557446809	5.06114055319149	5.11651929787234	4.88800368085106	4.81921168085106	5.09661940425532	5.53025127659574	5.46847559574468	5.01363768085106	5.11268119148936	5.28538261702128	5.04203910638298	5.39653055319149	4.91284806382979	4.7611749787234
PNN	7.45408995744681	7.80960846808511	8.03493431914894	8.05155785106383	7.679237	8.02460661702128	7.98577985106383	7.61216070212766	7.8516280212766	7.76765019148936	7.85444838297872	7.87640089361702	7.75149514893617	7.84859631914894	7.87640089361702	8.14036059574468	8.83027857446809	8.35111953191489	8.26330274468085	8.40070812765958	7.98153631914894	8.82584131914894	8.10809104255319	8.22810759574468	8.84980972340425	8.23612444680851	8.23097253191489	8.68841714893617	8.70385853191489	8.20595240425532	8.56274938297872	8.42224212765957	8.38427240425532	8.08552006382979	8.00091287234043	8.01224342553192	8.47057287234043	8.32839361702128	8.85573612765957
PIP5K1B	5.55469165957447	5.43068734042553	4.3567384893617	4.36738368085106	5.16820836170213	4.06773053191489	5.21087431914894	5.18313110638298	5.36510131914894	4.9437734893617	4.15635921276596	4.65070872340426	5.07410810638298	4.74933774468085	5.3393135106383	3.58894653191489	4.03979519148936	3.61157574468085	4.20752131914894	3.9543405106383	3.54720676595745	3.64521691489362	3.75944846808511	4.23702153191489	3.58225885106383	4.08430587234043	3.91283985106383	4.18562485106383	3.95284540425532	3.71938321276596	3.70367210638298	4.42312463829787	3.90969470212766	4.99772229787234	4.0456374893617	4.27730268085106	4.24500087234043	4.20848634042553	4.37838925531915
PPIP5K2	7.04109368085106	6.33196976595745	6.68990295744681	6.63925463829787	6.42324555319149	6.38198014893617	6.32462229787234	7.207795	6.72356544680851	7.31610191489362	5.92972095744681	6.48560927659574	6.81033014893617	7.39973744680851	7.53736340425532	5.69142746808511	6.36482485106383	4.93137974468085	5.59669172340426	5.60700636170213	5.73682776595745	4.85535685106383	4.87639023404255	5.92317825531915	5.40504240425532	5.82987810638298	5.85262810638298	5.36807910638298	6.13108387234043	6.0033265106383	5.42362965957447	5.95524780851064	5.46379178723404	6.60323382978723	4.45278431914894	5.98924963829787	5.35844570212766	5.92254146808511	6.21766874468085
HBP1	4.76388393617021	5.0784905106383	5.19868461702128	4.96202006382979	5.03797995744681	5.03852223404255	4.93428246808511	4.76388393617021	5.04592163829787	5.04305991489362	5.12949876595745	4.71152861702128	4.97225661702128	4.90269685106383	4.69865685106383	5.6168640212766	5.36068157446809	5.29354087234043	5.37257259574468	5.27788870212766	5.15616368085106	5.58659868085106	5.43476842553191	5.28826127659574	5.60752208510638	5.4450189787234	5.1612785106383	5.31389746808511	5.12061012765957	5.06114055319149	5.22791253191489	5.5404079787234	5.23799159574468	5.115478	5.36000089361702	5.09090453191489	5.59070725531915	5.33810395744681	5.18396814893617
KLHL2	8.12463868085106	8.61882827659574	8.92232853191489	9.18624204255319	8.38912282978723	8.85388206382979	8.75885474468085	8.59687234042553	8.53914902127659	8.94305442553192	8.66881593617021	8.53914902127659	8.47352310638298	9.05803936170213	8.12463868085106	9.98407312765957	10.4874844680851	9.30730561702128	9.362108	9.02163114893617	9.07391395744681	9.92388827659575	8.94404493617021	9.28528929787234	9.91926238297872	9.75209989361702	9.66877861702128	9.68976765957447	9.45830310638298	9.73593129787234	9.7808519787234	9.8007689787234	8.59222034042553	9.15878280851064	9.28032114893617	8.94850938297872	9.65910853191489	9.62978853191489	9.68258523404255
TTC19	8.41330614893617	7.09099019148936	7.60735476595745	7.57129046808511	8.18766231914894	8.09401242553191	7.728704	8.21681485106383	7.33091842553192	7.71982657446808	7.28469144680851	7.78617691489362	8.01528395744681	7.90616219148936	8.10712774468085	6.115084	7.05064525531915	6.81434682978723	6.63066970212766	6.57779412765957	7.63646091489362	6.73600234042553	6.18699108510638	6.86848717021277	6.8409684893617	6.80938163829787	7.38779136170213	6.85100140425532	6.67724542553191	7.46042863829787	5.96716270212766	6.95233304255319	7.19809170212766	7.55222521276596	6.31636334042553	6.98918385106383	6.72300740425532	6.94960717021277	7.49349912765957
MIR6866	8.29218719148936	8.20595240425532	9.00767474468085	8.73844180851064	9.08683789361702	8.6809739787234	8.72812276595745	8.55775834042553	8.40475759574468	8.68479117021277	9.52127280851064	8.30073806382979	8.81039174468085	8.54425993617021	8.36105753191489	10.0803349787234	9.34110478723404	9.1089405106383	9.49219525531915	8.97837482978723	9.58953208510638	9.70004108510638	9.26960591489362	9.2203140212766	9.94327359574468	9.60934219148936	9.20316682978723	9.54704591489362	8.83373019148936	9.51029004255319	9.62722038297872	8.89296423404255	9.38625670212766	9.53091614893617	9.42663055319149	9.06973959574468	9.83907568085106	9.42135019148936	9.01965040425532
CERS6	8.97009121276596	8.61720465957447	7.5491545106383	6.66985159574468	8.43136925531915	6.88715078723404	7.62106757446808	8.38053219148936	8.25469025531915	8.00772678723404	6.69479723404255	7.12526589361702	8.14196668085106	7.92755031914894	8.25055776595745	6.19283906382979	6.12835655319149	6.57422091489362	6.64896789361702	6.14233555319149	6.56718763829787	6.14805372340426	6.75379636170213	6.37421195744681	6.3622760212766	5.92374368085106	6.69602761702128	6.90586974468085	6.44381519148936	6.72673217021277	6.13941210638298	6.83363165957447	6.22544942553191	7.86100261702128	6.70020704255319	6.981869	6.53122046808511	7.51087031914894	6.79195857446808
YTHDC2	4.74320619148936	4.03676438297872	4.38715176595745	4.31914291489362	4.57105217021277	4.45948774468085	4.2510939787234	4.68519236170213	4.10730972340426	4.17795842553191	4.0286929787234	4.51663487234043	4.74320619148936	4.48545844680851	5.04085529787234	3.59664812765957	3.7728580212766	3.92145895744681	3.77049968085106	3.91767134042553	4.07527519148936	3.99842385106383	3.70454780851064	3.78653793617021	4.02929365957447	3.81229355319149	3.96976295744681	3.97743212765957	4.14227746808511	3.98609472340426	3.46240121276596	3.89632127659574	3.88960387234043	4.32100334042553	3.67160287234043	3.9020555106383	4.10486144680851	3.99942395744681	4.21764308510638
COMMD3-BMI1	7.75041936170213	8.33559091489362	8.47953736170213	8.63391314893617	8.31117087234043	8.38053219148936	8.38427240425532	8.33559091489362	8.34439214893617	8.4356840212766	8.47744785106383	8.35963272340426	8.38912282978723	8.24133557446808	7.90071244680851	9.66252421276596	9.62722038297872	8.57760017021277	9.53091614893617	9.27187659574468	8.15622542553191	9.43183191489362	9.156269	8.80815982978723	9.3787824893617	8.82384825531915	9.03834204255319	9.35950063829787	9.09698195744681	8.73704965957447	9.39973325531915	9.44862591489362	8.44963980851064	8.69527321276596	8.79043842553192	8.66543363829787	9.26960591489362	9.27187659574468	9.04650993617021
MAGED1	9.86284193617021	10.0619012553191	9.52127280851064	8.99320744680851	9.70004108510638	9.22284506382979	9.17386825531915	9.33079510638298	9.68976765957447	9.66562912765957	8.9663360212766	9.01965040425532	9.52780680851064	9.66877861702128	9.60639944680851	8.13900785106383	7.79372336170213	9.04445461702128	8.71720372340426	8.29935659574468	9.28724	7.98906668085106	8.55420604255319	8.74976282978723	8.23097253191489	8.15992359574468	8.90718463829787	8.41445123404255	8.00305885106383	9.05646336170213	8.45600565957447	8.90718463829787	8.94206391489362	9.47145176595745	8.07318831914894	8.90541274468085	8.34961031914894	8.88708155319149	8.26737070212766
LRRN3	7.80960846808511	7.82510240425532	7.37362095744681	6.24121723404255	7.49868572340426	6.50260334042553	7.42015621276596	6.95598136170213	7.04587431914894	7.42389019148936	6.51706719148936	6.48497065957447	7.15177859574468	7.26597887234043	7.06393842553191	6.47208082978723	5.79134982978723	5.13418340425532	6.46949608510638	5.2500525106383	5.80949408510638	6.00926110638298	5.71377131914894	6.35893425531915	6.080156	5.47719206382979	5.45579585106383	6.46869961702128	4.68257517021277	5.98003193617021	5.82162155319149	5.84936314893617	6.13183476595745	7.03568025531915	5.37506114893617	6.43557987234043	6.28013204255319	6.81198276595745	5.71587765957447
CDH11	6.58409474468085	5.99119819148936	6.29631314893617	6.16894480851064	6.64206242553191	5.98003193617021	6.07238480851064	6.80342844680851	6.20401840425532	6.47880493617021	6.09302531914894	6.48977074468085	6.40843472340426	6.35337819148936	6.41246055319149	4.27730268085106	5.66335831914894	5.72604695744681	5.70568423404255	5.85658072340426	5.290118	5.58148814893617	5.24419742553192	5.92866040425532	5.47621889361702	4.94327644680851	5.80350410638298	5.78306387234043	5.73327610638298	5.2865770212766	4.57681368085106	5.33498414893617	5.22912072340426	5.95842925531915	5.59251563829787	5.52909910638298	5.99300608510638	5.92195359574468	5.82334436170213
HMGCR	7.3003179787234	6.66843963829787	6.36482485106383	6.06742353191489	6.76268093617021	6.28252838297872	5.81981763829787	6.61777382978723	6.61936385106383	6.03529534042553	5.6574285106383	6.15774946808511	6.58213076595745	6.3312594893617	7.34648293617021	5.45528031914894	5.43228138297872	5.91523321276596	5.6645135106383	4.99602393617021	6.12650531914894	5.4782690212766	4.89082538297872	5.74436059574468	5.10400912765957	5.09090453191489	5.50329721276596	5.40441865957447	5.10877580851064	5.86280563829787	5.12061012765957	5.33757489361702	5.24481978723404	6.14171753191489	4.64123827659574	4.99271082978723	5.49362912765957	6.20153219148936	5.99184193617021
ADIPOR2	8.13385778723404	8.98650221276596	9.46872759574468	8.97218978723404	9.05236178723404	9.55971461702128	8.82584131914894	8.74635214893617	8.99697617021277	8.35663029787234	9.93061929787234	8.33839678723404	9.01779697872341	9.10665023404255	8.03126870212766	10.4622735106383	9.9157244893617	10.337908	9.4292114893617	10.4515501276596	9.97596725531915	10.7569136808511	9.69585014893617	9.45091170212766	10.3775542340426	10.0476756595745	10.0741009148936	9.78421955319149	10.0514929574468	9.93061929787234	10.3516632978723	10.4622735106383	9.7808519787234	9.59932510638298	9.68605810638298	8.952534	10.0262054042553	9.72176740425532	9.20829061702128
CADPS2	8.7222319787234	8.43136925531915	7.65595408510638	6.03576912765957	8.02712585106383	6.98339127659574	7.39511704255319	8.51448674468085	8.53730810638298	8.74012214893617	6.83587876595745	6.83651878723404	8.32388470212766	8.4356840212766	8.47278760638298	4.56501021276596	6.08670123404255	4.35612889361702	6.50878959574468	6.19168106382979	4.61963642553191	4.73713642553192	5.80820753191489	7.12526589361702	5.02392425531915	5.63361068085106	5.72532427659575	6.70950427659574	6.06742353191489	5.8874215106383	4.41409327659574	5.98739121276596	5.90687870212766	8.25469025531915	5.35790153191489	6.88073580851064	6.59819529787234	6.52216261702128	5.90901895744681
AHNAK2	7.05445053191489	5.55143829787234	6.19462882978723	3.68117274468085	5.95960172340426	5.33291561702128	5.57815159574468	5.382438	5.76800540425532	5.29294982978723	3.99227374468085	4.99059927659574	5.86443706382979	5.29294982978723	7.09862957446809	2.03946744680851	2.24010206382979	3.63834295744681	3.32100529787234	2.20184595744681	4.71579610638298	1.90598536170213	4.32423295744681	2.65564665957447	2.68058146808511	3.62744168085106	3.83396259574468	3.39922027659574	3.09771704255319	4.42143463829787	1.81811663829787	3.08850417021277	4.42564840425532	5.51431563829787	4.57041693617021	3.94329774468085	2.6529985106383	4.2034859787234	3.61946221276596
KCND3	6.48070806382979	6.06881025531915	5.780827	5.19960663829787	6.08670123404255	5.57974212765957	6.01688072340426	6.39517640425532	6.07739504255319	6.24691965957447	5.41467976595745	5.79654546808511	6.16255246808511	5.97759459574468	6.08726887234043	4.62571763829787	5.23696204255319	5.42537229787234	5.29242134042553	4.81860923404255	5.46534161702128	5.23138110638298	5.22848744680851	5.6347869787234	5.1890500212766	5.16505308510638	5.56578385106383	5.39653055319149	5.22293112765957	5.45859180851064	5.34999604255319	5.13866976595745	5.34155195744681	5.91958465957447	4.96202006382979	5.57900642553192	5.27614759574468	5.48095004255319	5.09728682978723
GCC2	7.98577985106383	8.08879093617021	8.13385778723404	7.50302880851064	8.09929004255319	8.01787370212766	7.9802725106383	7.8346484893617	8.20725544680851	8.33020980851064	7.88156242553192	7.50638829787234	7.39352995744681	8.23367208510638	8.31974538297872	6.80123395744681	7.3813730212766	7.14687923404255	7.37770795744681	7.11408246808511	7.42198482978723	7.21129157446808	6.93908029787234	7.18266280851064	7.01767255319149	7.37625629787234	7.21451014893617	7.35995985106383	7.55976087234043	7.76273759574468	6.94872572340426	7.77567480851064	6.94465255319149	7.7798115106383	6.5460015106383	7.07691985106383	7.5454324893617	7.47864640425532	7.73842723404255
FAM3C	8.89934765957447	8.25907278723404	8.36729717021277	8.26598565957447	8.77070168085106	7.80502685106383	8.54583655319149	8.57904255319149	8.33273334042553	8.62384791489362	7.66511304255319	8.2349430212766	8.62571846808511	8.49143182978723	9.90793872340426	7.52335261702128	7.51995614893617	8.00433065957447	7.62749082978723	7.27553310638298	7.70278195744681	7.6008309787234	7.48815968085106	8.05898636170213	7.51248927659574	7.18737714893617	7.84769014893617	7.50803570212766	7.48556138297872	7.79806155319149	7.17154570212766	8.11423134042553	6.95303114893617	7.90616219148936	7.21129157446808	7.98805374468085	7.30914642553191	7.93896968085106	7.98577985106383
ARMCX5	5.88505934042553	5.08740114893617	4.95482380851064	5.21237955319149	5.4592399787234	4.82465634042553	5.060552	5.51993346808511	4.81572221276596	5.10934695744681	4.64608331914894	4.98201527659575	5.11702685106383	5.20665474468085	5.59016874468085	4.6829849787234	4.04514295744681	4.62726517021277	4.53681314893617	5.19535114893617	4.74644538297872	4.59359534042553	4.47360955319149	4.50819627659574	4.0101644893617	4.52177719148936	4.69500044680851	3.97216455319149	4.78115506382979	4.78601238297872	4.613274	4.46222225531915	4.62726517021277	4.68412085106383	4.22149495744681	4.54299253191489	4.45789963829787	4.39449565957447	4.50056323404255
HMGCS1	5.47564812765957	4.95736404255319	5.02684919148936	4.74700425531915	5.25387278723404	4.86103504255319	5.09033446808511	5.115478	4.92125144680851	5.10552346808511	4.5049180212766	4.78222972340426	4.85814008510638	5.12949876595745	5.75582717021277	4.39147553191489	4.51023338297872	4.88350093617021	4.27106134042553	4.77740006382979	4.74320619148936	4.70069070212766	4.1720404893617	4.40006861702128	4.22478082978723	4.27771661702128	4.62836161702128	4.44842338297872	4.3844424893617	4.88089191489362	4.38887093617021	4.47124308510638	4.46720561702128	4.50108012765957	3.99419163829787	4.32916561702128	4.59679685106383	4.61050063829787	4.56804046808511
CALCOCO2	7.4192960212766	7.82780825531915	8.33273334042553	7.39854785106383	7.84208780851064	7.5380185106383	7.92276178723404	7.73635438297872	8.01224342553192	7.46560778723404	8.5489209787234	7.85444838297872	7.78806591489362	7.73153276595745	7.14936655319149	7.80100055319149	8.51070768085106	8.19902572340426	8.20303953191489	8.4980825106383	8.68841714893617	9.00551685106383	8.44044331914894	8.62931272340425	8.31250819148936	8.57378280851064	8.2182419787234	8.54090059574468	8.24656346808511	8.48525076595745	9.18418463829787	8.2428779787234	8.2047545106383	8.31974538297872	8.59088568085106	8.46217882978723	8.82013268085106	8.39206210638298	8.40800527659574
PPP3CB	8.71081385106383	8.65690442553191	8.06060955319149	7.83123561702128	8.24510619148936	7.56341729787234	8.26737070212766	8.34961031914894	8.46871219148936	8.28106427659574	7.37705453191489	7.93998344680851	8.08879093617021	8.25599082978723	9.05803936170213	7.01171540425532	7.43263563829787	7.80190557446809	7.55793521276596	7.17511327659575	7.79913308510638	6.79053927659574	7.21531695744681	7.2533350212766	7.26185531914894	7.2533350212766	7.68092268085106	7.04042325531915	7.17987906382979	7.71818812765957	6.96134585106383	7.70467861702128	6.80415463829787	8.02140378723404	6.70090334042553	7.46818714893617	7.07691985106383	7.80671746808511	7.73255987234043
ALDH1A1	13.1059333191489	11.5962330425532	10.0849798510638	8.96843393617021	12.476798893617	10.1888047234043	11.6674146595745	12.5638028723404	11.5962330425532	10.4574907446809	9.543941	11.8466105531915	11.971219	10.7964027659574	13.154299212766	7.62943157446808	9.61681978723404	7.25764876595745	9.45482257446809	8.4536075106383	8.51070768085106	9.10665023404255	8.70173608510638	9.79288087234043	9.2947499787234	9.25936674468085	8.30534419148936	10.2432493404255	8.47744785106383	9.03647942553192	8.64421953191489	7.99523161702128	9.08248285106383	11.2017520851064	7.44001946808511	8.92232853191489	9.74544917021277	9.74910727659574	10.2577256382979
NELL2	8.90718463829787	9.13412029787234	7.61812661702128	6.76752695744681	8.65016638297872	7.33721157446809	7.89846634042553	8.52263774468085	8.66174759574468	8.37920787234042	7.29930744680851	7.98248276595745	8.32561968085106	8.30393091489362	8.92377542553191	6.6893060212766	6.48238414893617	5.51431563829787	7.31286036170213	6.73807034042553	6.80123395744681	6.34668891489362	6.36281921276596	7.69447055319149	6.049919	6.79124793617021	7.08500727659574	6.78833659574468	6.90475395744681	7.50114993617021	6.21699589361702	6.75580385106383	6.36345425531915	8.15088210638298	6.43230257446809	7.60441470212766	7.13383378723404	7.39598887234043	6.88530546808511
BSN	6.01357480851064	5.70726385106383	4.45002774468085	4.06773053191489	5.84936314893617	4.39863063829787	4.98358565957447	5.34063155319149	5.27093470212766	5.12687559574468	4.3032909787234	4.42143463829787	5.79257872340426	5.23751678723404	6.24037738297872	3.6794009787234	3.21880904255319	4.09600319148936	3.24453587234043	3.12840165957447	4.57737185106383	3.3825889787234	3.23154889361702	3.66834812765957	3.20889389361702	3.78225353191489	4.11380680851064	3.435805	3.15943378723404	4.50056323404255	2.9768575106383	3.74863608510638	4.10730972340426	5.59527738297872	3.2969935106383	4.34314193617021	3.21612517021277	4.47832555319149	3.58845323404255
EN1	8.83881834042553	7.61011174468085	6.34004421276596	5.29775542553192	8.01787370212766	7.29055068085106	7.81160140425532	7.79166480851064	7.56282668085106	6.58153463829787	5.1478794893617	7.22317644680851	7.89846634042553	5.95406359574468	7.91519989361702	4.36252195744681	4.68912061702128	3.75523636170213	5.74280912765957	5.40775572340426	3.7006924893617	4.23220176595745	4.22478082978723	5.28206717021277	4.97278114893617	5.3159520212766	4.27972842553192	5.66335831914894	5.290118	3.93605057446808	3.85364331914894	4.91771417021277	5.54968670212766	8.10179591489362	4.77350010638298	5.96763865957447	5.85706814893617	5.3589754893617	4.87247410638298
IMMT	8.5489209787234	8.30670678723404	7.88241640425532	7.90759910638298	8.2004175106383	7.37270761702128	7.87218442553191	8.00192876595745	7.99243972340426	7.99243972340426	7.43155531914894	7.81999372340425	7.85881612765957	8.02912168085106	8.60404070212766	6.715938	7.01767255319149	7.59386257446809	7.60284474468085	7.20555825531915	7.72772423404255	7.40922187234043	7.35278212765957	7.80671746808511	6.8527569787234	7.53736340425532	7.33482259574468	7.00210631914894	7.47947738297872	7.3852995106383	7.18892631914894	7.76765019148936	7.3852995106383	7.55555293617021	7.16656655319149	7.34074934042553	7.13537078723404	7.32673019148936	7.29055068085106
RALYL	9.52780680851064	8.68306514893617	8.84535117021277	7.3618894893617	8.7516535106383	7.77169112765957	8.83180538297872	8.86982391489362	8.7222319787234	9.21033106382979	7.67099989361702	7.68092268085106	8.64275212765958	9.09244417021277	8.51233880851064	6.48383885106383	6.51642785106383	5.39469559574468	6.84305134042553	6.40780623404255	6.99709855319149	3.91321012765957	6.30426640425532	7.08655638297872	6.32353819148936	6.84305134042553	7.50736523404255	6.47335155319149	7.18737714893617	7.66029385106383	6.64054829787234	7.49511578723404	6.43152206382979	8.80493521276596	6.33196976595745	7.52152842553191	7.14025757446808	7.59559072340426	7.25764876595745
SPCS3	6.52646819148936	6.22013634042553	6.22859129787234	5.88865312765957	6.21228668085106	5.95794123404255	6.26333182978723	6.06027987234043	6.05719685106383	6.15577623404255	5.97437870212766	6.11170717021277	6.00095004255319	6.13108387234043	6.37490474468085	5.72471110638298	5.57590661702128	5.38513361702128	5.70956404255319	5.88505934042553	5.52909910638298	5.45397757446808	5.10494070212766	6.09823517021277	5.63548317021277	5.55862829787234	5.59527738297872	5.6639714893617	6.06092191489362	5.48044495744681	5.18500146808511	5.76996108510638	5.62237768085106	6.00739180851064	5.25174629787234	5.88968753191489	5.59669172340426	5.36871321276596	6.06092191489362
ANKRD34C	5.69034527659574	6.10477780851064	4.55540678723404	3.07298285106383	4.49842363829787	3.59335721276596	4.83511312765957	4.48596591489362	5.45226636170213	4.24500087234043	2.97222223404255	3.15365582978723	4.06886185106383	4.4691599787234	5.44996289361702	2.44130238297872	2.89619831914894	2.41072085106383	3.12556914893617	2.75794885106383	2.79673344680851	2.35966908510638	3.04359470212766	3.09585936170213	2.43661225531915	2.61733525531915	2.69633857446809	2.41206334042553	3.13679623404255	3.12453717021277	2.29009325531915	2.94260038297872	2.3987815106383	4.7203445106383	2.40379174468085	2.82774778723404	2.49599414893617	3.68839876595745	3.71829857446808
ACP2	6.6800479787234	6.77655527659574	6.91602719148936	7.03737138297872	6.69536536170213	6.91961491489362	6.39568138297872	6.67940429787234	6.57875910638298	6.8443130212766	6.50035127659574	6.90586974468085	6.35407910638298	6.64598746808511	6.98036729787234	5.90108719148936	5.54423891489362	6.07169804255319	5.34880229787234	6.64122604255319	6.07677119148936	4.81166327659574	5.68094940425532	6.14934712765957	5.83426242553192	4.9115890212766	5.68363204255319	5.7084244893617	6.47942272340426	6.27036659574468	4.829248	5.749088	6.64324746808511	6.16475293617021	5.89139259574468	6.46820342553191	5.68208406382979	5.6342249787234	5.64152659574468
PSRC1	7.27647710638298	7.51759453191489	7.41400780851064	8.07829925531915	7.42780819148936	7.85258570212766	8.16230455319149	7.77388857446809	7.94747095744681	7.10541736170213	8.42868317021277	7.58822572340426	7.6189555106383	6.91046859574468	6.89620012765957	9.69269644680851	8.72087078723404	8.47473227659574	8.22406029787234	9.14653740425532	8.51663410638298	8.0549250212766	8.73844180851064	8.22548095744681	9.53091614893617	8.8618185106383	8.23981821276596	8.4033815106383	8.87930076595745	8.49948819148936	8.00863923404255	9.07165117021277	8.76891621276596	7.50114993617021	8.99482385106383	8.32695555319149	8.55420604255319	8.27010923404255	8.88708155319149
ZNF692	5.79558178723404	5.58095804255319	5.77244065957447	6.3099939787234	5.92866040425532	6.12058117021277	5.52593408510638	5.71115985106383	6.28313504255319	6.66481304255319	6.48238414893617	5.95336844680851	5.6403844893617	5.11339353191489	5.82040112765957	7.31377106382979	6.22013634042553	6.74354408510638	5.81203404255319	6.7028575106383	6.61850929787234	7.28887904255319	7.68163493617021	6.31512059574468	7.01398946808511	7.01482721276596	6.52073478723404	6.54022321276596	6.64324746808511	6.67496270212766	6.73481023404255	6.87427510638298	6.62934808510638	6.69536536170213	7.15893806382979	6.99905055319149	6.92439831914894	6.39630534042553	6.58153463829787
RGS16	6.80784817021277	6.829236	5.5600810212766	5.88808742553192	6.59955229787234	5.4369955106383	6.661925	5.40657282978723	6.23670387234043	5.34426304255319	4.93077153191489	5.77244065957447	6.29323510638298	5.46281770212766	5.82871814893617	4.93651440425532	4.654736	5.11339353191489	4.95269842553192	4.99169874468085	4.9336150212766	4.7441679787234	5.03744229787234	5.45647227659574	4.61173291489362	4.51938146808511	4.83320042553192	4.92266110638298	4.31821085106383	5.24734538297872	4.76614508510638	4.69183989361702	4.86470421276596	5.16570029787234	4.7844464893617	5.71587765957447	5.07676770212766	4.91654453191489	5.8554124893617
LETMD1	6.70707806382979	6.42145912765957	6.40780623404255	6.38993885106383	6.46553014893617	6.66039504255319	6.74864465957447	6.88073580851064	6.470158	6.50810846808511	6.52572789361702	6.40559076595745	6.79402025531915	6.61302361702128	6.85100140425532	5.71060612765957	5.99300608510638	6.07908125531915	5.63986427659574	6.03477191489362	6.39568138297872	5.58095804255319	6.14376161702128	5.510293	6.14488091489362	6.28558129787234	6.22285976595745	5.75634917021277	5.70568423404255	6.39568138297872	5.87604382978723	6.32581995744681	5.67454742553192	6.56785487234043	6.18651729787234	6.31325193617021	5.91406365957447	6.4112375106383	6.0510255106383
MN1	6.74864465957447	6.50515940425532	6.41696174468085	5.94935229787234	6.98339127659574	6.3251800212766	6.53058687234043	6.25539276595745	6.60233076595745	6.78445644680851	6.43984038297872	6.37807925531915	6.55745489361702	6.28611521276596	6.11219614893617	5.24850657446809	5.56110861702128	5.54739853191489	5.99900455319149	5.27150131914894	5.43476842553191	5.84936314893617	5.93520980851064	5.84936314893617	5.60063117021277	6.01758287234043	5.53461495744681	6.08841023404255	5.03552485106383	5.75582717021277	5.76800540425532	5.87015957446808	6.17395304255319	6.51149755319149	5.76210893617021	5.93566944680851	6.3413844893617	6.02400063829787	5.7859369787234
GDPD5	6.66396191489362	6.22794231914894	6.71321131914894	5.48533157446809	6.3251800212766	5.53309976595745	6.42461491489362	5.81251344680851	5.95471587234043	5.88865312765957	6.2492704893617	5.3641530212766	6.06027987234043	5.78452355319149	5.98243117021277	5.66000529787234	4.98358565957447	5.24481978723404	5.06163170212766	5.39220036170213	5.43286991489362	5.09851327659575	5.37730565957447	5.28092495744681	5.31132859574468	5.44065404255319	5.22406053191489	5.26119974468085	5.17137244680851	5.63672323404255	5.18044793617021	5.55533980851064	5.75634917021277	5.72043738297872	5.88154217021277	5.44949338297872	5.41585225531915	5.3127950212766	5.14515895744681
COPS4	9.21794908510638	9.03647942553192	8.13523923404255	8.35815378723404	8.94850938297872	7.70952065957447	8.65377504255319	8.94641368085106	9.08882431914894	8.67061234042553	7.80389387234043	8.45111008510638	8.87150246808511	8.52779161702128	8.96057019148936	7.38861529787234	7.83123561702128	8.05155785106383	8.06684712765957	7.62297365957447	8.11536440425532	8.2428779787234	8.04169178723404	8.14826693617021	6.91747691489362	7.70571938297872	7.71982657446808	7.30107061702128	7.13626204255319	7.83789323404255	8.04672095744681	7.74237385106383	7.33653576595745	8.2428779787234	7.59226991489362	7.94410357446808	7.29697493617021	7.79480761702128	8.1975384893617
TBC1D30	5.14457468085106	4.80515323404255	4.40256687234043	3.89056780851064	4.84454519148936	4.16630089361702	4.22478082978723	4.61757774468085	4.78601238297872	4.5129790212766	4.024865	4.0653069787234	4.49480068085106	4.79060161702128	5.82454955319149	3.72614687234043	3.54379108510638	3.97950942553191	3.88455163829787	3.85468140425532	4.36835119148936	3.74766506382979	3.74357882978723	4.0653069787234	3.43399495744681	3.48357712765957	3.75212285106383	3.57426574468085	3.87470672340426	3.89583687234043	3.77097085106383	3.96589308510638	3.87801085106383	4.30278391489362	3.70667331914894	3.68887719148936	3.868173	3.92044217021277	3.91902368085106
CTNNA1	6.82797144680851	6.85250376595745	7.10906874468085	7.14598870212766	7.1379619787234	7.18561440425532	7.27416685106383	7.14392387234043	6.97671459574468	6.91452736170213	7.24473040425532	7.35525361702128	7.14089578723404	7.0585260212766	6.70743934042553	7.79372336170213	7.66834819148936	7.89956644680851	7.24186882978723	7.68598793617021	7.50114993617021	7.76869714893617	7.49948804255319	7.45883185106383	7.80288159574468	7.51248927659574	7.84952959574468	7.3918134893617	7.5454324893617	7.47772470212766	7.45962159574468	7.41297789361702	7.25260789361702	7.15364917021277	7.55005853191489	7.21451014893617	7.2813780212766	7.20619793617021	7.455128
HIST2H2BE	6.44876908510638	7.34221268085106	6.09764378723404	6.71530431914894	5.87359617021277	6.23616172340426	6.57172206382979	6.79683514893617	7.32426391489362	5.80711278723404	6.77722595744681	6.40205980851064	6.18931176595745	6.50810846808511	6.47764170212766	7.63264395744681	8.18531538297872	7.11496614893617	7.9297885106383	7.99414627659574	7.71154140425532	9.49566274468085	7.98153631914894	6.81275495744681	7.92137742553192	8.50938265957447	7.42457070212766	7.87555212765957	7.28314536170213	7.80575929787234	9.55035961702128	7.10906874468085	6.81579529787234	7.94873731914894	7.86021253191489	7.04889236170213	8.25907278723404	7.82916325531915	7.11655893617021
SNRNP70	5.0799190212766	5.02392425531915	5.11339353191489	5.04656255319149	4.94327644680851	5.19315417021277	5.25334753191489	5.05781142553191	5.12896595744681	5.136163	5.14736689361702	5.1612785106383	4.978667	5.20423061702128	5.01581655319149	5.85601265957447	5.35165180851064	5.36628525531915	5.24691021276596	5.34426304255319	5.20423061702128	5.26119974468085	5.44007131914894	5.04592163829787	5.79203891489362	5.55628959574468	5.4592399787234	5.51552242553192	5.55469165957447	5.49610334042553	5.40223453191489	5.88216940425532	5.4927214893617	5.36068157446809	5.67346055319149	5.3589754893617	5.63986427659574	5.30508417021277	5.37456661702128
TCF12	4.779674	5.18500146808511	5.50278834042553	5.34999604255319	5.21876774468085	5.32731717021277	5.1402220212766	5.11934214893617	5.23588106382979	5.42965210638298	5.65143757446809	5.28309859574468	5.29602829787234	5.34107576595745	4.99708238297872	6.12283595744681	6.23735493617021	5.60700636170213	5.90957338297872	5.94040089361702	5.7084244893617	6.29066676595745	5.56225370212766	5.55915823404255	5.96572625531915	5.68156363829787	5.60845623404255	5.89811846808511	5.91286540425532	5.6347869787234	5.93858725531915	6.05594646808511	5.44007131914894	5.34819070212766	5.64305114893617	5.40441865957447	5.76996108510638	5.53568765957447	5.56872227659574
MSMO1	9.03647942553192	8.84791580851064	8.66543363829787	8.70568274468085	8.74479385106383	8.56934719148936	8.45471131914894	8.28531163829787	8.38252378723404	8.47205210638298	8.2113169787234	8.40800527659574	8.29664459574468	8.47205210638298	8.5261309787234	8.46562670212766	7.55120440425532	8.09288412765958	7.94747095744681	7.24258155319149	8.24510619148936	7.87735525531915	7.5380185106383	7.84083187234043	7.15321082978723	7.38779136170213	7.86021253191489	7.96502874468085	7.19809170212766	8.17279893617021	7.26385370212766	7.40133725531915	6.70090334042553	7.72085993617021	7.18737714893617	7.48376242553192	8.37662653191489	8.31250819148936	8.16938357446809
BASP1	11.6545014255319	11.3558919574468	11.0576891914894	10.3979862553191	11.0459656595745	10.4816744255319	10.8884562765957	11.1154898297872	11.1653472765957	11.2300348297872	10.1206364893617	10.5278681914894	10.926533212766	10.9442164468085	11.7527900425532	9.79645276595745	9.14653740425532	10.066219787234	9.44018776595745	9.78421955319149	10.4385246170213	7.49349912765957	9.24454431914894	10.1742997021277	8.9316875106383	9.00302255319149	10.2095595531915	9.66562912765957	9.59668627659575	10.4324400851064	8.65210559574468	9.43183191489362	9.51267334042553	10.8544767021277	8.77335576595745	10.4723222340426	9.76009661702128	10.3920794893617	9.75656495744681
PBX1	8.00979580851064	7.29697493617021	6.87097510638298	6.23841163829787	7.64519114893617	6.54312323404255	7.29351506382979	7.74625836170213	7.26689589361702	7.28223757446808	6.64324746808511	6.82129961702128	7.3302704893617	7.13537078723404	7.67373423404255	5.55915823404255	5.95406359574468	5.64821276595745	6.05336208510638	5.68363204255319	5.90505844680851	5.26433817021277	5.92002759574468	6.29573370212766	6.15231678723404	4.97564525531915	6.29782195744681	6.48070806382979	5.78402234042553	6.44319304255319	6.07051074468085	5.80230178723404	6.36553191489362	7.73733219148936	5.56411534042553	6.48977074468085	6.54524434042553	6.70227908510638	6.24169438297872
IFT20	6.72492019148936	7.29230040425532	7.122995	7.04958346808511	6.65689404255319	7.36610327659574	6.85920382978723	6.66985159574468	6.93433874468085	7.2813780212766	7.81468363829787	6.7321270212766	6.84016074468085	7.4369364893617	6.68604072340425	7.73073304255319	7.65862719148936	7.16785474468085	7.7798115106383	7.75777661702128	7.48218165957447	7.7869550212766	7.55005853191489	7.50114993617021	7.61714410638298	8.02817774468085	7.26788776595745	7.57583968085106	7.53280182978723	7.42610336170213	7.61984355319149	7.49784829787234	7.455128	7.37087759574468	7.61409963829787	7.5270359787234	7.62106757446808	7.42015621276596	7.64993119148936
CNIH3	6.1155510212766	5.46596270212766	5.42195974468085	3.76146136170213	6.02400063829787	5.01071327659574	5.0699894893617	5.0435510212766	5.79949055319149	5.00873921276596	4.04652938297872	3.98425457446809	5.23799159574468	5.27371627659574	5.74730589361702	4.50604704255319	3.74714823404255	3.97645580851064	4.75721485106383	4.20178065957447	4.4150875106383	4.20065559574468	3.98953736170213	4.22374814893617	4.02069695744681	3.62906819148936	3.9805944893617	3.90704276595745	4.04514295744681	4.23260040425532	3.98953736170213	4.17955727659574	3.86676068085106	4.74985840425532	3.78833610638298	3.87744576595745	3.63272131914894	4.2318769787234	3.91767134042553
BRE	6.08317034042553	5.96453314893617	5.85916144680851	5.72087587234043	6.01297919148936	5.56064725531915	5.6968469787234	5.80298142553191	5.81594036170213	5.80592738297872	5.753939	5.59070725531915	5.90050157446808	5.83660493617021	5.88913525531915	5.48355291489362	5.52486378723404	5.49924034042553	5.50914361702128	5.79134982978723	5.64417631914894	5.66950636170213	5.37562157446809	5.6089824893617	5.36750727659574	5.63765340425532	5.42639082978723	5.24903229787234	5.43584942553191	5.46975021276596	5.60633612765957	5.2965889787234	5.59993261702128	5.398275	5.4987225106383	5.75038006382979	5.07503744680851	5.33107270212766	5.52422885106383
NPTX2	5.45812582978723	6.73052229787234	6.00671270212766	4.56164791489362	4.6613009787234	6.87097510638298	3.53147353191489	3.24576621276596	6.73885412765957	4.71038353191489	5.04702578723404	3.52189244680851	3.49380408510638	6.06231242553191	3.25352680851064	8.56768393617021	6.82098789361702	10.4574907446809	6.46356031914894	8.70727480851064	10.0295233829787	9.10425353191489	7.38047953191489	9.06008670212766	7.30176827659574	7.21451014893617	9.74544917021277	6.57106812765957	7.85881612765957	8.71559385106383	8.57088189361702	8.53596925531915	3.38805834042553	8.55242087234043	7.01711706382979	8.08235865957447	6.92110017021277	8.90983593617021	6.34603565957447
NETO2	6.11020023404255	6.00274787234043	4.81000987234043	6.12153023404255	5.49610334042553	5.26285093617021	5.14677746808511	5.7461345106383	5.80230178723404	5.29725208510638	4.41030629787234	5.87428353191489	5.19426268085106	6.03576912765957	6.70595542553191	3.00019946808511	3.96742493617021	4.56804046808511	4.71816793617021	3.20683061702128	4.61427727659574	3.79645185106383	4.3844424893617	5.48997721276596	4.19502746808511	3.47174825531915	4.4865579787234	4.72969025531915	3.5726940212766	4.26002472340426	3.8751180212766	4.47667127659575	3.71254927659574	5.79654546808511	4.37152170212766	5.06356829787234	4.07870974468085	4.68072306382979	4.25890080851064
CRYAB	11.0822967659574	11.3843654893617	11.4201750425532	12.2867718085106	12.1310128297872	11.6419894255319	11.9571172765957	11.9280865106383	11.8577257234043	10.9677877446809	11.7932976808511	12.0384165744681	12.581513893617	10.8975546595745	11.3658985106383	12.7229270425532	11.9571172765957	12.2455528297872	12.2679214680851	12.4920913829787	12.581513893617	12.6422111702128	13.2004030851064	12.3583828297872	12.3796508085106	12.476798893617	12.2455528297872	12.9826500425532	12.4340692340426	12.4340692340426	12.9476074680851	12.6020058085106	12.0206444255319	12.3129445531915	13.3253742553191	12.336981	12.8252634255319	12.581513893617	12.336981
TRIM36	7.79039972340426	6.87241268085106	6.27036659574468	5.93566944680851	6.63859165957447	6.53058687234043	6.69056253191489	7.11408246808511	7.16203987234043	7.48462080851064	5.80820753191489	6.28694304255319	6.56718763829787	6.88908831914894	7.54740693617021	5.91286540425532	5.8874215106383	5.11832723404255	5.32261963829787	5.95667961702128	5.77188240425532	4.6617560212766	3.90756038297872	5.79436023404255	5.29196695744681	5.63832672340425	5.34640955319149	5.71920919148936	6.08372225531915	6.19415585106383	4.16630089361702	5.44246265957447	5.117667	6.77655527659574	4.85139157446809	5.5697620212766	5.7765485106383	6.05282463829787	5.4987225106383
CBLN1	7.75384717021277	7.3795909787234	3.6711804893617	2.71291338297872	7.46818714893617	2.65836836170213	6.41075544680851	7.21129157446808	6.30564561702128	5.02964629787234	2.57963325531915	3.827255	6.78107414893617	4.48596591489362	5.24734538297872	2.53470829787234	2.59904331914894	2.57134068085106	2.59019706382979	2.8217440212766	2.54539619148936	2.5737249787234	2.56098589361702	3.50403029787234	2.57588121276596	2.55192325531915	3.58408495744681	2.56016289361702	2.57201391489362	2.97881006382979	2.56189872340426	2.60318514893617	2.54064785106383	4.12027665957447	2.67099819148936	2.77847270212766	2.8705075106383	3.57426574468085	2.50609221276596
GARS	9.43439282978723	9.52127280851064	9.03451929787234	8.60204040425532	9.11132044680851	8.79819829787234	8.77335576595745	8.66543363829787	9.2354549787234	9.13412029787234	8.19326157446809	8.59687234042553	8.75735161702128	9.1089405106383	9.30730561702128	7.96929468085106	7.80389387234043	8.02556395744681	8.54248446808511	7.61714410638298	8.38758859574468	7.48376242553192	8.90159512765957	8.27294053191489	7.84083187234043	7.58970208510638	8.46052934042553	8.27010923404255	8.28952904255319	8.17650804255319	8.1256479787234	8.21547265957447	8.40800527659574	8.6809739787234	7.73635438297872	8.38912282978723	8.23367208510638	8.56768393617021	8.61882827659574
B4GALNT1	4.16745359574468	4.44548214893617	4.31914291489362	3.86950882978723	4.20646082978723	3.99842385106383	3.99317008510638	4.00883327659574	4.97985331914894	4.29234972340426	4.96258523404255	3.72517912765957	4.23439261702128	4.46483887234043	4.77091268085106	3.44258672340426	3.45718508510638	3.47648708510638	3.96426538297872	3.92504242553191	3.86394076595745	3.30560438297872	3.53608929787234	3.27026693617021	3.81905663829787	3.81618331914894	3.57618644680851	3.7775170212766	3.68458904255319	3.88510559574468	3.84072678723404	3.7813029787234	3.90797770212766	3.93743072340426	3.44631929787234	3.71111889361702	3.93511540425532	3.90969470212766	3.57176087234043
MIA3	6.2513295106383	5.562897	5.82746959574468	5.83426242553192	6.03258138297872	5.01683670212766	5.30071753191489	6.12283595744681	5.89932285106383	5.79510019148936	4.76191336170213	5.74548465957447	5.82746959574468	6.05055638297872	6.31512059574468	4.33524985106383	4.42269008510638	5.5281205106383	4.43932589361702	4.37838925531915	5.29139904255319	4.16745359574468	4.7682110212766	5.23028082978723	4.6613009787234	4.88477406382979	5.16984080851064	4.76872087234043	5.18500146808511	5.29407242553191	4.14925387234043	5.37562157446809	4.64445827659574	5.40611459574468	4.52504572340426	4.84551763829787	4.65857325531915	5.52593408510638	5.05781142553191
SNCA	9.51267334042553	9.18215276595745	7.96800714893617	7.88023053191489	8.73704965957447	7.65936819148936	8.6104055106383	8.99320744680851	8.86982391489362	8.75885474468085	7.51759453191489	8.16535382978723	8.61385723404255	8.36885914893617	9.65631914893617	7.76575863829787	7.69077304255319	7.81064821276596	7.65668395744681	7.8516280212766	7.18065429787234	7.36996523404255	7.10472614893617	7.67277287234043	7.71897695744681	7.29930744680851	7.97131725531915	7.49511578723404	7.75481936170213	7.45408995744681	7.11070253191489	7.47772470212766	7.57786840425532	8.54583655319149	6.82646887234043	7.45797323404255	7.45962159574468	7.83601255319149	7.80960846808511
SLC9A6	10.0433483404255	10.0693046808511	9.92734891489362	8.93980176595745	9.85591676595745	9.43731353191489	9.55631280851064	9.55971461702128	9.82703987234042	9.98031455319149	9.32799697872341	9.31545704255319	9.70433023404255	9.95951408510638	10.2855053191489	8.54583655319149	8.63964076595745	9.15188542553192	9.09244417021277	8.34439214893617	9.49219525531915	8.0657129787234	8.60758823404255	9.22721470212766	8.93832670212766	8.45471131914894	9.18215276595745	8.72606242553191	8.20303953191489	9.54704591489362	8.22962157446809	8.83027857446809	8.50466634042553	9.76009661702128	8.27974244680851	8.99482385106383	9.00302255319149	9.50742429787234	8.66174759574468
CDC42	7.22255472340426	6.92870678723404	5.95842925531915	6.78107414893617	7.00488972340426	6.25266168085106	6.38735457446808	6.97221419148936	6.84945976595745	7.13626204255319	5.47335734042553	7.05932591489362	6.61936385106383	7.02957989361702	7.01711706382979	5.83486319148936	5.33560144680851	6.63127982978723	6.39568138297872	5.65585378723404	5.90108719148936	5.37562157446809	5.25625619148936	5.91009708510638	5.73796089361702	5.08990244680851	6.40083153191489	5.93566944680851	5.79698159574468	6.11606431914894	5.41340976595745	5.94715825531915	5.36205557446809	6.4001524893617	5.09661940425532	5.73864380851064	5.45105974468085	5.98855214893617	6.05658865957447
KCNS3	6.77798168085106	7.62297365957447	5.676863	4.89714287234043	6.31577010638298	5.6342249787234	6.02290865957447	5.26285093617021	6.48977074468085	5.81879980851064	4.93709006382979	4.99999053191489	5.6574285106383	5.71691465957447	7.31478865957447	4.97725031914894	5.15737636170213	4.88913872340426	4.91823044680851	4.45989829787234	4.4544324893617	4.92543438297872	4.91046091489362	4.89082538297872	4.72437019148936	4.93588859574468	4.5461844893617	4.44500044680851	4.4150875106383	4.44842338297872	4.79134206382979	4.8730309787234	4.92976906382979	5.29139904255319	4.56439638297872	4.83810904255319	4.92096495744681	4.87795687234043	5.39653055319149
SHOC2	8.36729717021277	8.22548095744681	8.19202319148936	7.77388857446809	8.09288412765958	7.82692436170213	7.82510240425532	8.26598565957447	8.15463893617021	8.38758859574468	7.25932253191489	8.00863923404255	7.91415540425532	8.06060955319149	8.29935659574468	6.51351670212766	7.35345617021277	7.12692925531915	7.51995614893617	7.37362095744681	7.30585344680851	6.73481023404255	7.12225314893617	7.76575863829787	7.30107061702128	6.96924927659575	7.30914642553191	7.347243	7.3302704893617	7.57490404255319	6.64261325531915	7.64608553191489	6.82161134042553	8.20849821276596	6.66126227659574	7.23790025531915	7.7798115106383	7.58633185106383	7.61110068085106
MTCL1	6.41478457446809	6.25882080851064	5.73486953191489	4.66320968085106	6.35965521276596	5.35322210638298	5.57293468085106	5.6189854893617	5.58825731914894	5.73616495744681	4.87687136170213	5.07454661702128	5.0799190212766	6.48906468085106	6.98414485106383	4.89714287234043	4.7667405106383	4.62236370212766	4.19456612765957	5.08353412765957	4.23819070212766	4.14776185106383	4.55600295744681	4.83615474468085	4.86470421276596	4.29978231914894	4.58693042553192	4.80055761702128	4.57513374468085	4.41729944680851	4.17315091489362	4.80515323404255	4.68976472340425	5.78402234042553	4.22213034042553	4.83199231914894	4.99169874468085	5.27331814893617	4.63586106382979
GSS	7.26597887234043	7.20993793617021	7.22317644680851	6.47208082978723	6.74104485106383	6.79323391489362	6.87503982978723	6.71476965957447	7.12225314893617	6.86360080851064	6.82307210638298	6.33066331914894	6.83225157446808	7.1432325106383	7.07281757446809	6.3270809787234	6.28506525531915	6.59472855319149	6.12153023404255	6.78833659574468	6.48977074468085	6.47208082978723	6.03888465957447	6.34333110638298	6.24744995744681	6.643996	6.5899159787234	5.93032655319149	6.21168755319149	6.61240131914894	6.12153023404255	6.12835655319149	6.92029642553192	6.30029119148936	6.49767853191489	6.57054306382979	6.15231678723404	6.0483434893617	6.22285976595745
HIST1H2BD	4.93188034042553	5.85427361702128	5.03744229787234	5.21978089361702	4.16564734042553	4.59151095744681	4.96373604255319	5.02919921276596	5.87066412765957	4.80015131914894	5.56359940425532	5.10649738297872	4.64551934042553	4.75781695744681	4.76337889361702	6.00671270212766	6.89104965957447	5.66000529787234	6.59889019148936	6.02400063829787	5.53982231914894	6.87097510638298	6.18764719148936	6.46060370212766	5.98807119148936	7.13011161702128	5.69810755319149	6.40952389361702	5.68156363829787	5.21579538297872	6.55944036170213	5.49972853191489	4.84893438297872	5.74669646808511	6.1128179787234	6.10915546808511	6.24431036170213	6.12425157446808	5.90399380851064
WASF2	6.80488636170213	7.00926410638298	7.31966772340426	7.25500176595745	6.91679382978723	7.2813780212766	7.13456563829787	6.82872942553191	7.07198844680851	7.19056234042553	7.73535780851064	7.72973031914894	7.11655893617021	7.02238082978723	6.33817723404255	7.89956644680851	7.51087031914894	7.44644474468085	7.38917804255319	8.07318831914894	7.42780819148936	8.17540723404255	7.52152842553191	7.50736523404255	7.85346580851064	8.15088210638298	7.36843991489362	7.99967604255319	7.89015170212766	7.50036182978723	7.86496774468085	7.96598574468085	8.17931631914894	7.68021372340426	8.16938357446809	7.89720289361702	8.18531538297872	7.31377106382979	7.52911940425532
ANXA6	8.24510619148936	8.49143182978723	7.75041936170213	6.23074459574468	8.25599082978723	7.58970208510638	7.77468855319149	8.11279531914894	7.92006895744681	8.14448895744681	7.50187734042553	7.64134176595745	7.56282668085106	8.47953736170213	8.89711857446808	6.23670387234043	6.32416246808511	6.96700810638298	6.19970440425532	7.11729591489362	7.08263021276596	5.91286540425532	7.29455670212766	7.10102442553192	6.73740229787234	5.55143829787234	6.72492019148936	6.43431555319149	7.089662	6.84791891489362	6.59955229787234	6.79053927659574	7.37187214893617	7.728704	6.99840104255319	7.23337785106383	7.11324629787234	7.07198844680851	6.73128080851064
TMEM97	5.12687559574468	5.18632810638298	4.89597476595745	4.68412085106383	5.05290995744681	4.93188034042553	4.58265414893617	4.88158763829787	5.05624357446808	4.85702608510638	4.59187319148936	4.66601185106383	4.98580882978723	5.09517008510638	5.78874163829787	4.34063895744681	3.67160287234043	4.40579423404255	4.54136712765957	4.41409327659574	4.45789963829787	4.60455321276596	4.34560312765957	4.29234972340426	3.43031904255319	3.76567489361702	4.33378655319149	4.04784159574468	4.033201	3.78319870212766	4.86296853191489	3.86445272340426	4.2318769787234	4.86413812765957	4.35612889361702	4.32515038297872	4.20848634042553	4.45503570212766	4.71816793617021
MRTO4	5.97759459574468	5.61582017021277	5.2965889787234	5.136163	6.21357744680851	5.61290142553191	5.49485093617021	5.17542731914894	5.66129659574468	5.41940312765957	5.03332846808511	5.61582017021277	5.55469165957447	5.79203891489362	5.49308389361702	4.76337889361702	5.10352053191489	4.86843704255319	4.76872087234043	5.33689742553192	5.13418340425532	4.23354585106383	5.10832278723404	5.36205557446809	4.55718608510638	4.964239	4.92096495744681	4.87360987234043	5.1044674893617	4.95204327659574	5.04399610638298	4.91984657446809	5.12577525531915	5.10494070212766	5.01071327659574	4.91046091489362	4.90036059574468	4.84730410638298	5.45105974468085
BEX1	11.7422218297872	11.3965043829787	10.7256320425532	10.0176090212766	11.0648954680851	9.92734891489362	10.790293	11.1392806170213	11.0215029574468	11.1500475106383	10.0176090212766	10.7964027659574	10.8140473404255	10.790293	11.2813016170213	9.7699240212766	9.59300508510638	10.204623787234	9.95951408510638	9.68258523404255	10.3920794893617	9.10221110638298	9.49844206382979	10.1485667021277	9.33079510638298	9.7808519787234	10.2664088723404	9.34647334042553	9.65268431914894	10.3979862553191	9.31545704255319	10.4037789148936	9.8007689787234	10.8884562765957	8.98435382978723	9.79288087234043	9.66562912765957	10.3874313404255	10.0214397021277
GAP43	8.91183963829787	8.44793557446808	7.28053382978723	6.58696972340426	7.65393427659574	7.31377106382979	7.59045365957447	7.87640089361702	7.75593589361702	7.71480004255319	6.71094623404255	7.46305478723404	7.82301312765957	7.55555293617021	8.52903585106383	6.21228668085106	5.99781442553191	6.51414731914894	6.19575314893617	6.05282463829787	6.86150306382979	5.14515895744681	6.02290865957447	6.98414485106383	6.21539480851064	6.34077540425532	6.83736157446809	6.65097678723404	6.31133853191489	7.42290919148936	6.28194682978723	6.79251565957447	6.04281221276596	7.80288159574468	6.547485	7.05064525531915	6.10477780851064	7.15644544680851	6.51584653191489
AKAP12	9.09088485106383	8.44359214893617	7.26962470212766	7.41615827659574	8.79989561702128	7.22182144680851	8.19589165957447	8.67061234042553	8.38758859574468	8.12313389361702	7.18266280851064	7.99414627659574	8.56446891489362	7.77567480851064	9.22284506382979	6.46475312765957	6.97010455319149	7.63553489361702	6.71390382978723	6.11728544680851	7.44446059574468	6.21483521276596	6.26267642553191	7.20993793617021	6.65965685106383	6.68724255319149	7.45240091489362	6.18651729787234	6.45615793617021	7.17222970212766	5.80130636170213	7.78617691489362	5.82394538297872	8.02556395744681	6.59955229787234	6.93360934042553	6.90814017021277	7.56196882978723	7.41297789361702
CDKN2C	4.63918061702128	4.8386815106383	4.55203793617021	4.97766721276596	4.64508053191489	5.12474082978723	4.88089191489362	4.7667405106383	4.87589223404255	4.84844665957447	4.94877368085106	4.59470421276596	4.68912061702128	4.91102259574468	5.02163304255319	5.40561240425532	5.26482959574468	5.58148814893617	5.83486319148936	5.115944	5.1890500212766	5.64198255319149	5.15511985106383	5.03552485106383	5.40183236170213	5.20665474468085	5.38193921276596	5.31199931914894	5.27273508510638	4.71866553191489	5.55533980851064	5.6213264893617	4.99936329787234	4.81055174468085	5.36510131914894	5.15558580851064	5.780827	5.35951219148936	5.26962914893617
RBFOX2	5.69385689361702	5.6645135106383	5.14187517021277	4.59407904255319	5.79698159574468	4.99006246808511	5.36324110638298	5.59305361702128	5.585652	5.5502864893617	5.01363768085106	4.85090585106383	5.45812582978723	5.28962976595745	5.80013212765957	4.52216536170213	4.62622495744681	4.79239304255319	4.73066961702128	4.36686585106383	4.36357634042553	3.62744168085106	4.66320968085106	4.61906940425532	4.6480244893617	4.08711772340426	4.88800368085106	4.61278959574468	4.72298719148936	4.55203793617021	4.33065846808511	4.40978127659574	4.71519057446809	5.65376434042553	4.19083740425532	4.76724387234043	4.67689512765957	5.11047463829787	4.85874938297872
STRAP	10.0935952978723	10.0741009148936	9.60934219148936	9.45091170212766	9.7699240212766	9.49219525531915	9.7699240212766	9.72923704255319	10.1159353191489	9.84352644680851	9.82703987234042	9.44862591489362	9.8007689787234	9.93448004255319	9.8787610212766	9.4292114893617	9.09936621276596	9.2370180212766	9.41301768085106	9.41069438297872	9.44862591489362	9.75656495744681	9.46872759574468	9.49566274468085	9.4433170212766	9.14225529787234	9.59932510638298	9.11347791489362	9.11552059574468	9.31830642553192	9.44634687234043	9.48392095744681	9.05236178723404	9.74544917021277	9.40730010638298	9.47145176595745	9.25408702127659	9.48660246808511	9.35950063829787
RGCC	8.96843393617021	10.1938023829787	10.7187435319149	10.204623787234	9.95951408510638	10.1571156808511	9.98905263829787	9.53401410638298	10.3123145744681	9.55314721276596	10.9442164468085	9.33779695744681	10.0476756595745	9.72572312765957	9.16613144680851	11.3558919574468	10.9526835744681	11.2504135531915	11.1744668085106	11.0309678723404	11.1298683829787	10.9058273829787	10.2855053191489	10.2734889148936	11.1933946170213	11.1298683829787	11.1933946170213	10.6812302765957	11.0215029574468	10.9191526170213	10.7825801702128	11.6918305744681	10.3516632978723	10.6431291489362	10.6626728297872	10.1291728085106	11.0138674680851	11.0576891914894	10.0176090212766
CYB5R1	9.37372931914894	8.36885914893617	8.05776755319149	7.44799172340426	8.75885474468085	7.61110068085106	8.15992359574468	8.53444372340426	8.59501259574468	8.09929004255319	7.70686327659574	7.75262119148936	8.87530121276596	8.06684712765957	8.65016638297872	7.543464	7.21618819148936	7.65772487234043	7.08007619148936	7.3542014893617	7.55793521276596	7.23536742553191	7.82916325531915	7.56571485106383	7.16496129787234	8.14704865957447	7.73842723404255	7.20294759574468	7.42457070212766	7.62384206382979	7.46394891489362	7.31541640425532	7.30505321276596	7.83029957446808	7.49270695744681	7.74625836170213	7.63901855319149	7.49511578723404	7.04109368085106
TLE4	5.01183529787234	4.92921985106383	4.96897280851064	5.05141127659574	4.98532189361702	4.99169874468085	5.00366919148936	4.9428005106383	5.03133363829787	5.09279282978723	5.01683670212766	5.004243	5.05087314893617	4.90865410638298	4.98358565957447	5.65887153191489	5.56467834042553	5.30249634042553	5.43181772340426	5.38844455319149	5.26433817021277	5.45647227659574	5.31806210638298	5.08631695744681	5.53025127659574	5.4782690212766	5.34107576595745	5.34937034042553	5.62404514893617	5.29354087234043	5.2673964893617	5.51993346808511	4.93892104255319	5.08194076595745	5.19535114893617	4.85984963829787	5.32493810638298	5.1725869787234	5.32039840425532
ATP5A1	12.476798893617	12.336981	11.6419894255319	11.447418787234	11.8864443829787	11.3448410212766	11.8577257234043	11.8058612978723	12.1131787659574	11.5143278085106	11.1298683829787	11.6202822340426	11.8864443829787	11.7652371702128	12.4920913829787	10.4774244680851	10.8544767021277	11.8864443829787	11.2730134680851	10.7511975106383	11.7047590851064	10.8422046382979	11.0730386808511	11.1843692765957	11.0459656595745	10.7630106595745	11.535524893617	10.8469885744681	10.6180099361702	11.3361757659574	10.8800073404255	11.1933946170213	11.2619462553191	11.535524893617	10.7316728297872	10.9526835744681	10.6928864042553	11.0988129574468	11.1843692765957
RIMS3	6.3982094893617	5.7859369787234	5.90957338297872	5.12229870212766	5.84049944680851	5.57367657446809	5.73088280851064	5.70501772340426	5.56411534042553	5.70726385106383	5.25915410638298	5.1517600212766	5.71984063829787	5.73266557446809	5.43181772340426	4.66983908510638	4.29455806382979	4.73664357446809	4.4494729787234	4.43160138297872	5.04458423404255	3.3722480212766	4.79350606382979	5.09569589361702	4.63638308510638	5.09728682978723	5.28476438297872	4.6480244893617	4.67083659574468	5.38071868085106	4.82750278723404	5.01419874468085	4.82750278723404	5.45812582978723	4.61906940425532	5.30725055319149	4.779674	5.38299159574468	5.10934695744681
SV2C	11.2116792765957	11.2221866808511	10.5082664893617	8.91183963829787	10.9058273829787	10.4774244680851	10.3171700851064	11.1077479787234	10.7187435319149	10.738851212766	10.0065742978723	9.85886685106383	10.577718106383	11.2300348297872	10.8207432340426	7.63156978723404	7.8782115106383	6.12367953191489	8.82013268085106	7.77468855319149	6.96263078723404	3.66992678723404	6.67311885106383	8.85573612765957	7.9968535106383	4.32100334042553	8.31848444680851	9.46872759574468	8.79043842553192	8.65538806382979	7.48556138297872	8.33413495744681	8.62384791489362	10.4161808723404	6.2142329787234	9.83548889361702	9.05031563829787	9.70433023404255	8.19326157446809
CD22	4.93306436170213	5.09517008510638	4.92921985106383	5.02964629787234	5.02570776595745	4.89267959574468	5.03797995744681	5.08787687234043	4.77641155319149	5.02919921276596	4.96700204255319	4.74259310638298	5.03221117021277	4.72867129787234	4.6835280212766	5.87251344680851	5.29062406382979	5.13201406382979	5.03080755319149	5.42588261702128	5.25287974468085	5.7355190212766	5.49661780851064	5.10400912765957	5.67971631914894	5.50975787234043	4.87979168085106	5.382438	5.45859180851064	5.30113589361702	5.40504240425532	5.44343940425532	5.37199440425532	5.14073206382979	5.95579736170213	5.21876774468085	5.48731429787234	5.16875727659574	5.24123557446809
PFN2	10.8884562765957	10.5720210212766	9.92388827659575	9.74910727659574	10.3464232765957	10.0065742978723	10.5720210212766	10.6928864042553	10.4447423191489	10.5340680425532	10.0295233829787	10.2432493404255	10.4622735106383	10.3271622340426	10.8469885744681	9.65268431914894	9.62040576595745	10.1385854893617	9.72176740425532	9.47432572340426	10.0433483404255	9.60639944680851	9.78894685106383	9.8787610212766	9.68258523404255	9.48982570212766	10.0020545531915	9.87466844680851	9.52470487234043	10.0262054042553	9.8888300212766	9.70433023404255	9.62407508510638	10.4574907446809	9.76325255319149	9.7404789787234	9.82089719148936	10.2229497234043	9.84352644680851
CBFB	5.80069546808511	6.23670387234043	6.12716465957447	6.53748595744681	6.17925887234043	6.20473304255319	6.12603321276596	5.94322312765957	6.12539995744681	6.13891031914894	6.26529165957447	6.29782195744681	6.11113482978723	6.34960734042553	5.83660493617021	6.65553195744681	6.50810846808511	6.52493374468085	6.53327863829787	7.00568344680851	6.34668891489362	7.0302990212766	6.43064285106383	6.45967853191489	7.08085087234043	6.307051	6.54524434042553	6.70090334042553	7.06007531914894	6.63859165957447	6.58284419148936	6.61936385106383	6.26803946808511	6.38801917021277	6.29253180851064	6.48070806382979	6.72411672340426	6.48906468085106	6.63859165957447
PAK6	3.79818523404255	2.294416	2.54311178723404	2.55933693617021	3.81131389361702	3.65173680851064	2.95176363829787	2.75182708510638	2.56217687234043	2.54098721276596	2.68973340425532	2.59646359574468	3.48659944680851	2.55383406382979	4.02069695744681	2.14058644680851	2.14058644680851	2.087308	2.15333795744681	1.83147638297872	2.42458117021277	2.47559955319149	2.32482442553192	2.1416455106383	2.23478804255319	2.15199823404255	2.22760808510638	2.16706627659574	2.17780444680851	2.18438380851064	2.12855319148936	1.82338053191489	2.21212027659574	2.67730323404255	2.22290246808511	2.09831934042553	2.12695953191489	2.56665572340426	2.25659008510638
CYB561	4.83431872340426	4.80227959574468	4.70681461702128	4.02580408510638	4.61427727659574	4.28883265957447	4.49709668085106	4.63202689361702	4.76191336170213	4.7130799787234	4.3411119787234	4.24500087234043	4.6147824893617	4.57935191489362	4.91928263829787	4.21322082978723	3.92615857446809	4.21657525531915	3.96257138297872	3.91665712765957	4.46055810638298	3.92863955319149	4.01764285106383	4.22478082978723	3.59820442553191	3.97996906382979	4.32156059574468	4.14227746808511	3.65645480851064	4.32561327659574	4.03110846808511	4.04514295744681	4.10579612765957	4.63693787234043	4.15840687234043	4.172577	4.06090365957447	4.28537957446809	3.8996115106383
CDK5R2	4.78022991489362	4.86470421276596	4.50869170212766	3.40315131914894	4.65244723404255	4.09738878723404	4.58205480851064	3.92665444680851	4.24829708510638	4.74033393617021	3.52988374468085	3.26432661702128	3.56864570212766	4.60907317021277	4.46425680851064	3.27540053191489	3.36732912765957	3.51575859574468	3.34716857446809	3.25865678723404	3.93922138297872	3.32473255319149	3.43936587234043	3.55738304255319	3.56099053191489	3.75164159574468	3.58301308510638	3.42655461702128	3.30266195744681	3.74629936170213	3.33561776595745	3.64115891489362	3.44300170212766	3.72760314893617	3.29131142553191	3.5380384893617	3.0784194893617	3.65939159574468	3.27617314893617
NMNAT2	9.26486395744681	8.44169946808511	6.81033014893617	5.79654546808511	8.51070768085106	6.18449463829787	8.10941478723404	8.37662653191489	8.31117087234043	7.78945329787234	5.19701821276596	7.35278212765957	7.87640089361702	7.69270014893617	8.94641368085106	3.18174204255319	3.80815270212766	6.80634327659574	4.77091268085106	3.64078308510638	6.78833659574468	3.13526385106383	4.65020242553191	6.2260094893617	4.66213172340426	5.52909910638298	6.55096255319149	5.59621008510638	4.81513223404255	6.52993382978723	4.15359757446809	5.39895561702128	4.38232953191489	7.49184427659574	5.14677746808511	6.19061244680851	4.78882155319149	6.35337819148936	5.95001644680851
DCLK1	8.29388921276596	7.19809170212766	6.09494806382979	5.99781442553191	6.72151257446809	5.82809812765957	6.76268093617021	7.98577985106383	7.33576044680851	7.21062540425532	5.622959	7.12225314893617	6.56981587234043	6.92791540425532	7.52983340425532	4.40413906382979	5.77768246808511	5.48095004255319	6.05785634042553	4.94917459574468	5.5045099787234	4.64970140425532	5.13514565957447	5.27371627659574	5.20926363829787	5.43476842553191	6.04101582978723	5.82235474468085	5.03133363829787	6.05336208510638	4.73021217021277	5.97759459574468	5.36129987234043	7.02003591489362	4.87476295744681	5.48581155319149	5.24629521276596	6.80963363829787	5.93392080851064
SAP30	4.36620982978723	4.65917568085106	4.66029031914894	4.67740938297872	4.58747608510638	4.63257791489362	4.62390919148936	4.4925010212766	4.66488217021277	4.3600390212766	4.42031723404255	4.42454061702128	4.56111659574468	4.40778323404255	4.45047989361702	4.7693085106383	4.78777576595745	4.99006246808511	5.09090453191489	4.88158763829787	4.96953385106383	4.90269685106383	5.06598682978723	4.78022991489362	4.75652874468085	4.67022334042553	4.90203276595745	4.66488217021277	4.70741025531915	4.92481714893617	5.19110855319149	5.06927508510638	4.39402985106383	4.82245553191489	4.95163768085106	4.6208965106383	4.78549325531915	4.8657719787234	4.73823040425532
ERC2	8.88708155319149	8.61216414893617	7.70169429787234	8.69199827659575	8.6154999787234	7.15740346808511	7.88156242553192	8.13900785106383	8.62384791489362	8.34262165957447	6.22207214893617	8.29796942553192	8.33134442553192	8.16395670212766	8.91611968085106	5.06557225531915	6.64896789361702	6.93826353191489	6.85652674468085	5.32731717021277	6.70227908510638	4.13153255319149	5.7391689787234	7.61714410638298	5.29294982978723	6.44800855319149	6.64054829787234	6.56145774468085	6.47406470212766	6.56072127659574	4.17582146808511	7.15321082978723	5.64821276595745	8.23751329787234	4.8657719787234	7.75877634042553	6.48438865957447	6.62664295744681	7.20294759574468
XK	5.82693825531915	4.95683536170213	4.47614485106383	3.65007546808511	4.60194238297872	4.21808593617021	3.44986312765957	5.08889604255319	5.25502923404255	4.9664409787234	3.6970890212766	4.192932	4.07636978723404	5.16182917021277	5.79607227659575	2.95353191489362	3.36333221276596	3.78460378723404	3.73547465957447	2.85805714893617	3.48394729787234	3.31650168085106	3.15650570212766	3.69396331914894	3.26396491489362	3.17699129787234	3.71579121276596	3.15397865957447	3.29821634042553	4.05115227659574	3.0341765106383	3.36256061702128	2.63402563829787	5.00873921276596	3.12012227659574	3.42218882978723	3.42063212765957	4.02580408510638	3.69443165957447
VAV3	6.20600329787234	5.43631710638298	4.20752131914894	3.98866259574468	5.14252376595745	3.74005538297872	4.70069070212766	5.38789576595745	5.239565	4.65130268085106	3.74714823404255	3.92287044680851	5.11446355319149	4.87639023404255	5.59305361702128	3.74907629787234	3.75033721276596	3.65885674468085	3.88222578723404	3.70170919148936	3.78746546808511	4.25325095744681	3.99842385106383	3.87100923404255	3.84978740425532	3.52895142553191	3.6711804893617	3.40216382978723	3.07744106382979	3.42025293617021	3.47270606382979	3.67789268085106	3.46751480851064	4.7176265106383	3.4900350212766	4.01853274468085	3.37593672340426	3.98734146808511	4.0892810212766
TUBA1A	13.8044867446809	13.3253742553191	12.9476074680851	13.1059333191489	13.5830762553191	13.1059333191489	13.4066896382979	13.5830762553191	13.2578622978723	13.4915034468085	12.9826500425532	13.4066896382979	13.3253742553191	12.9826500425532	13.8044867446809	12.9165310638298	12.3796508085106	12.5458287234043	12.9476074680851	12.7732249574468	12.9826500425532	13.0185535319149	12.7480549148936	12.9165310638298	12.4340692340426	12.336981	12.5638028723404	13.1059333191489	12.7732249574468	12.9476074680851	12.681791787234	13.2004030851064	13.154299212766	12.7000948297872	12.681791787234	13.1059333191489	12.681791787234	12.8252634255319	13.2004030851064
CACNA1G	4.63429791489362	4.73664357446809	4.55142082978723	4.06408457446808	4.51782406382979	4.57796244680851	4.39342593617021	4.16564734042553	4.2267924893617	4.42087925531915	4.20294093617021	4.02238846808511	4.17582146808511	4.45115082978723	4.129469	4.12442134042553	4.15745753191489	4.01319555319149	3.95526806382979	4.05932210638298	4.21657525531915	3.85516693617021	3.91942459574468	4.04745172340426	4.10079842553191	4.07338293617021	4.00883327659574	3.94125274468085	4.09087534042553	4.11326972340426	4.09888910638298	4.00176529787234	3.99942395744681	4.10387131914894	3.9347485106383	4.03211817021277	4.02725721276596	4.00612623404255	4.18318355319149
IRF3	5.61736465957447	6.08076893617021	6.01879325531915	5.78815510638298	5.86036640425532	6.03888465957447	6.17556744680851	6.02864034042553	6.09663123404255	5.74184527659575	6.17076187234043	6.14314508510638	6.08492672340426	5.49661780851064	5.58659868085106	6.33568970212766	6.07106512765957	7.10541736170213	6.82451806382979	6.25077404255319	6.0483434893617	6.28879214893617	6.84305134042553	6.05916880851064	6.63652319148936	6.58765263829787	6.37545365957447	6.51351670212766	6.53530995744681	6.35546485106383	7.00488972340426	6.24497272340426	6.65294170212766	6.15429429787234	7.21363770212766	6.71321131914894	6.45242061702128	6.72411672340426	6.26978874468085
LRP2	4.10835255319149	4.52890774468085	4.42087925531915	4.15686623404255	4.10782561702128	4.48705063829787	4.09518057446808	3.91148293617021	4.52732382978723	4.2621605106383	4.61220029787234	3.93127565957447	4.03793355319149	4.18012274468085	4.32006382978723	5.80592738297872	5.94427821276596	4.63918061702128	4.91284806382979	5.65686963829787	4.65977459574468	6.07556965957447	4.74482457446809	4.62780038297872	4.978667	4.9336150212766	4.60996289361702	5.7313369787234	5.62926555319149	4.90723093617021	5.00971044680851	6.12058117021277	4.58641340425532	4.55025176595745	4.57848846808511	4.58205480851064	5.398275	4.93773570212766	5.20758187234043
PDXK	8.31117087234043	8.39592546808511	8.62768057446809	7.17089491489362	7.96676291489362	8.33134442553192	8.01110782978723	7.75777661702128	8.17650804255319	8.10584253191489	8.38758859574468	7.40410417021277	8.04169178723404	8.35541878723404	7.99766836170213	7.32080810638298	7.5388649787234	7.54815523404255	7.58721810638298	7.31203014893617	7.82780825531915	7.01482721276596	7.476957	7.58221136170213	7.20860627659575	7.73955068085106	7.46721014893617	7.19214153191489	7.25596691489362	7.35995985106383	7.13162521276596	7.61519125531915	7.91307125531915	7.67750021276596	7.47246946808511	7.3918134893617	7.10387582978723	7.6622205106383	7.80671746808511
RNF114	6.70808825531915	6.89620012765957	7.08430146808511	7.23150308510638	6.94705293617021	7.21295	6.94126929787234	6.92572342553192	6.97808525531915	6.41612346808511	7.00875925531915	6.93011942553191	6.99067365957447	6.72151257446809	6.63387319148936	7.41190280851064	7.51248927659574	7.38311527659574	7.61812661702128	7.01767255319149	7.5270359787234	8.06316519148936	7.32426391489362	7.30107061702128	7.55120440425532	7.40053446808511	7.13011161702128	7.31710936170213	7.32259023404255	7.27416685106383	7.63450038297872	7.20687827659574	7.09935976595745	7.04194693617021	7.59559072340426	7.1203119787234	7.20927821276596	7.27553310638298	7.21911672340426
TSPOAP1	5.83294936170213	5.95471587234043	5.61521985106383	5.41278176595745	6.08726887234043	5.58775674468085	5.6660699787234	5.84936314893617	5.51175846808511	6.12058117021277	5.83426242553192	5.33162585106383	5.66501042553192	5.72322787234043	5.77476127659574	4.49603759574468	4.47360955319149	5.02455642553192	4.81860923404255	4.81222512765957	5.55628959574468	4.74379740425532	4.97278114893617	5.04749559574468	4.99829927659574	4.75080161702128	5.53240953191489	4.99708238297872	4.4432969787234	5.68593734042553	4.58412261702128	5.52909910638298	5.40374678723404	5.53735482978723	5.03852223404255	5.58354576595745	5.21523882978723	5.41940312765957	5.07250274468085
RAB6B	6.54022321276596	6.60233076595745	6.24169438297872	5.68208406382979	6.23783065957447	5.67914161702128	6.1360509787234	6.23074459574468	6.25375470212766	6.40083153191489	5.89541893617021	6.0446950212766	6.15102010638298	6.30882574468085	6.74502831914894	5.6403844893617	5.47498540425532	5.87483555319149	6.03888465957447	5.54255846808511	6.14376161702128	5.33162585106383	5.73214155319149	5.76616231914894	5.56524219148936	5.54872125531915	5.88154217021277	5.5313794893617	5.24850657446809	5.89692912765957	5.57486904255319	5.77244065957447	5.88436038297872	6.05396610638298	5.3538050212766	5.72884234042553	5.62738734042553	5.86850125531915	5.57293468085106
ADGRB3	5.30776557446809	5.24954589361702	5.22478985106383	4.62726517021277	5.20323036170213	5.00767804255319	4.9510515106383	5.02684919148936	5.06448689361702	5.1413305106383	4.96373604255319	4.74700425531915	5.0198339787234	5.22912072340426	5.09279282978723	4.27202565957447	4.68976472340425	4.60350678723404	4.97327393617021	4.25946342553191	4.85043053191489	4.74985840425532	4.57171182978723	4.53238782978723	4.7276969787234	4.72249940425532	4.64389738297872	4.56983934042553	4.54515561702128	4.80941557446809	4.57041693617021	4.94917459574468	4.61733491489362	4.87095034042553	4.26258876595745	4.46865914893617	4.93137974468085	4.93266408510638	4.70429974468085
AZGP1	5.56359940425532	5.59409234042553	5.45105974468085	5.50813319148936	5.49422746808511	7.91415540425532	6.01429463829787	6.28194682978723	6.96552829787234	5.03133363829787	4.99936329787234	5.70894559574468	6.04404493617021	7.21451014893617	5.43584942553191	9.22284506382979	9.25936674468085	9.02749219148936	6.33460142553191	8.25342693617021	9.2203140212766	7.26879974468085	7.45314155319149	7.06711070212766	8.78698721276596	9.41566008510638	9.08052014893617	6.53387408510638	8.27728655319149	9.7699240212766	7.62943157446808	8.36562168085106	5.60845623404255	8.712481	7.12771719148936	7.2601319787234	8.47352310638298	7.80288159574468	6.06443087234043
SLC25A3	11.3272587659574	11.0138674680851	10.7964027659574	11.0459656595745	11.1077479787234	10.4094997234043	10.7187435319149	10.9767400638298	10.8022268297872	10.7684718085106	10.6294318510638	10.8422046382979	11.2813016170213	10.8469885744681	11.1298683829787	10.4574907446809	10.102763212766	10.7760416808511	10.7684718085106	10.4874844680851	10.8800073404255	10.2281680638298	10.3319546170213	10.5082664893617	10.2229497234043	10.5340680425532	10.5720210212766	10.3636133404255	10.1485667021277	10.6812302765957	10.2577256382979	10.560119106383	10.577718106383	10.8087614680851	10.1837727021277	10.4622735106383	10.3920794893617	10.3775542340426	10.4774244680851
PIP4K2A	6.47631114893617	6.67182219148936	6.86093978723404	7.33175234042553	7.04816374468085	6.94231229787234	6.90209257446809	6.93433874468085	6.90814017021277	6.59609663829787	7.39973744680851	6.84231287234043	7.01171540425532	6.81033014893617	6.58848665957447	8.35815378723404	7.6470224893617	8.49948819148936	8.17279893617021	7.87640089361702	7.41400780851064	7.59770074468085	7.28887904255319	7.23670093617021	8.13277374468085	7.54740693617021	8.84980972340425	7.33653576595745	8.08879093617021	7.19441174468085	7.34313921276596	8.00433065957447	7.56648489361702	7.15644544680851	7.52335261702128	7.01342463829787	7.61812661702128	7.37187214893617	7.39598887234043
HK1	10.0383818510638	10.337908	9.951386	9.37618546808511	9.8007689787234	9.21260112765957	9.46126295744681	9.543941	9.96766370212766	9.7404789787234	9.44862591489362	9.25408702127659	10.066219787234	9.74910727659574	9.98031455319149	8.6090505106383	8.1975384893617	9.34926214893617	8.98065723404255	8.40639495744681	9.65910853191489	8.72087078723404	9.07632970212766	9.26486395744681	8.63580895744681	8.74176629787234	8.95629176595745	8.82013268085106	8.08758987234043	9.13779634042553	8.93980176595745	9.2513634893617	9.33779695744681	9.69269644680851	9.14225529787234	9.48030304255319	8.83027857446809	9.25408702127659	8.6001800212766
STX10	6.25077404255319	6.7695740212766	6.95175693617021	6.07303627659574	6.6503655106383	6.60233076595745	6.98339127659574	6.64598746808511	6.69123663829787	6.72548393617021	7.17020676595745	6.49576374468085	6.75526178723404	6.981869	6.356751	7.92495829787234	7.00568344680851	7.26879974468085	7.08350706382979	7.27836580851064	7.08500727659574	7.47157412765957	6.95387846808511	7.29930744680851	7.74237385106383	7.32509291489362	7.14392387234043	7.22416485106383	7.14171246808511	6.96552829787234	7.61409963829787	7.0302990212766	7.63818376595745	6.72411672340426	7.74625836170213	7.36287234042553	7.29455670212766	6.96853457446809	6.92572342553192
LRP4	7.62384206382979	8.50234863829787	8.71081385106383	7.87437980851064	8.06684712765957	8.30218644680851	8.09519710638298	7.49948804255319	8.47625682978723	7.69640289361702	8.64577559574468	7.39598887234043	7.62845010638298	8.70727480851064	6.87776334042553	8.81398385106383	8.48977789361702	9.2490690212766	9.01779697872341	8.25207625531915	9.10221110638298	9.26709406382979	8.88146061702128	8.75885474468085	8.89934765957447	8.84535117021277	9.03451929787234	9.2354549787234	8.43874706382979	8.97218978723404	9.362108	8.65538806382979	8.20849821276596	8.84980972340425	8.65210559574468	8.49143182978723	9.42663055319149	9.22284506382979	8.46871219148936
CISD1	8.56624617021277	8.34588206382979	7.48376242553192	7.55291014893617	8.08552006382979	7.38779136170213	8.02912168085106	8.53730810638298	8.27974244680851	7.93423206382979	6.99313857446808	7.69447055319149	8.17400265957447	7.93117529787234	8.32104531914894	6.65097678723404	6.79971361702128	7.13310953191489	7.42610336170213	6.05719685106383	7.64793957446808	7.13310953191489	7.339692	7.63450038297872	6.62231323404255	7.11496614893617	7.10276072340426	7.09451525531915	5.98739121276596	7.16854346808511	7.34972493617021	6.87503982978723	6.69951829787234	7.7268324893617	7.29141693617021	7.49710034042553	6.48708644680851	7.3003179787234	7.3480674893617
KIAA1644	7.16854346808511	6.79323391489362	6.44664431914894	5.69749476595745	6.67496270212766	6.72072317021277	6.38670872340426	6.56145774468085	6.31133853191489	6.72673217021277	6.48906468085106	5.9738075106383	6.3099939787234	6.70595542553191	6.38670872340426	5.17377482978723	5.41702929787234	5.06557225531915	5.627883	5.59070725531915	4.99495544680851	4.95736404255319	5.48472480851064	6.19235304255319	5.86850125531915	5.26893736170213	6.65837382978723	5.63143576595745	5.50278834042553	5.84365993617021	6.09022659574468	5.44896368085106	5.77876691489362	6.22130823404255	5.3393135106383	5.92143568085106	5.70328731914894	6.3338559787234	6.24121723404255
COBL	8.22298134042553	8.38427240425532	8.00433065957447	8.94641368085106	8.66006017021277	7.96800714893617	8.90983593617021	8.54583655319149	8.51448674468085	8.48841580851064	9.00767474468085	8.42564642553191	8.73348946808511	7.61519125531915	7.95250991489362	10.1124646170213	9.22284506382979	9.4433170212766	9.34403814893617	8.99102659574468	8.87530121276596	9.12351595744681	9.59300508510638	8.68841714893617	9.74544917021277	9.35950063829787	9.33358653191489	9.40511131914894	9.34647334042553	8.67922319148936	9.15406585106383	9.94327359574468	9.39973325531915	8.29388921276596	9.9035934893617	8.63964076595745	9.86640034042553	9.10221110638298	9.01380065957447
PCDHA1	7.09261742553192	6.30760304255319	6.37932527659574	6.14552661702128	6.49697959574468	6.14488091489362	6.5044840212766	6.87097510638298	6.55817987234043	6.90746431914894	5.85756870212766	6.31745670212766	6.61444940425532	6.78517955319149	6.92509289361702	5.45859180851064	5.59360844680851	6.2195844893617	5.9574424893617	4.98091174468085	6.04922108510638	6.18699108510638	5.94377219148936	5.66501042553192	5.12345765957447	5.57027174468085	5.82809812765957	5.92972095744681	5.23696204255319	6.26397257446809	5.52858034042553	5.53982231914894	5.02042714893617	6.72227319148936	5.43905280851064	5.40071389361702	6.0433955106383	6.24375117021277	5.82454955319149
DNAJB2	7.14089578723404	6.9743395106383	7.40228208510638	6.40843472340426	7.60915555319149	7.84440176595745	7.347243	7.32774053191489	7.49349912765957	6.96764555319149	7.71480004255319	7.07281757446809	7.71565593617021	7.19214153191489	7.02238082978723	8.63391314893617	8.02140378723404	7.53280182978723	8.08341965957447	8.09662468085106	7.96177061702128	9.18418463829787	9.16783259574468	7.44751357446809	8.30808917021277	8.34588206382979	7.40228208510638	8.46052934042553	8.49472182978723	7.98577985106383	8.99697617021277	8.51448674468085	8.26453478723404	7.72973031914894	9.44018776595745	7.62384206382979	8.46871219148936	7.7137289787234	8.04275721276596
SLIT1	5.67568823404255	5.38513361702128	5.04862629787234	4.68133812765957	5.30448078723404	4.91102259574468	4.80611772340426	4.90984125531915	5.16984080851064	5.15961987234043	4.68014806382979	4.38887093617021	4.95961914893617	5.10240634042553	4.6397385106383	4.129469	4.42354	3.46986204255319	4.39802095744681	4.11416642553191	3.71111889361702	2.8436580212766	3.95940059574468	4.44500044680851	4.37359185106383	4.51078025531915	4.4150875106383	4.13394604255319	4.30278391489362	4.33574004255319	3.60207187234043	4.45845506382979	4.39683021276596	5.21390138297872	4.11733119148936	4.4882760212766	4.2986670212766	4.34265021276596	4.22776755319149
DYNC1I1	11.0215029574468	10.6062049787234	9.17562814893617	8.16112893617021	10.3171700851064	8.46696640425532	9.62722038297872	10.2490905531915	10.3516632978723	9.7699240212766	8.08879093617021	9.07165117021277	9.9035934893617	9.81673240425532	10.6354309148936	7.83029957446808	8.41749763829787	8.95629176595745	8.57088189361702	8.41330614893617	9.05031563829787	8.46376180851064	7.90616219148936	8.62231210638298	7.5703075106383	8.15190244680851	8.82384825531915	7.92137742553192	8.1256479787234	8.72812276595745	7.61307034042553	8.63964076595745	7.87640089361702	9.65631914893617	7.49349912765957	8.16535382978723	7.88156242553192	8.60204040425532	8.44169946808511
GABBR2	8.83027857446809	8.57088189361702	8.05155785106383	6.52697529787234	8.582473	7.496179	7.901846	8.27010923404255	7.94410357446808	8.17400265957447	7.19056234042553	7.08655638297872	8.45914438297872	7.82301312765957	8.91424985106383	6.75929821276596	5.82394538297872	7.58822572340426	6.40083153191489	6.41959274468085	8.18766231914894	4.60907317021277	6.42526278723404	6.72748229787234	6.39077029787234	6.33460142553191	7.52431204255319	6.17269393617021	6.45537336170213	7.556922	6.19914993617021	6.37364029787234	6.4499820212766	7.69858989361702	6.25077404255319	6.57875910638298	6.23616172340426	7.06711070212766	6.47208082978723
SUB1	9.51029004255319	8.69755929787234	8.88146061702128	8.94850938297872	9.11347791489362	9.0320615106383	8.92760202127659	9.4433170212766	9.06008670212766	9.18215276595745	8.70893963829787	9.13581438297872	9.10221110638298	9.35950063829787	9.43731353191489	7.99523161702128	8.62384791489362	8.06829463829787	9.15878280851064	8.46871219148936	8.32223355319149	8.55076238297872	8.1363029787234	8.69755929787234	8.38758859574468	8.46376180851064	8.59088568085106	8.6001800212766	8.73511317021277	8.70173608510638	8.257777	8.74976282978723	7.98248276595745	8.89934765957447	7.92372472340426	8.64421953191489	8.50774436170213	8.7222319787234	9.10665023404255
FOCAD	7.20362253191489	7.40922187234043	6.40205980851064	6.22968595744681	6.55396889361702	6.25781436170213	6.24497272340426	6.42461491489362	7.25411280851064	6.72615619148936	5.82987810638298	6.00393414893617	6.52697529787234	6.55745489361702	7.35345617021277	4.78882155319149	5.12785480851064	6.31389272340426	5.61841206382979	5.08194076595745	6.48776042553192	3.98695529787234	5.26893736170213	4.77905593617021	4.83431872340426	5.68312931914894	5.92813557446808	4.91284806382979	4.42769153191489	5.55691227659575	3.9978859787234	6.22661219148936	5.46281770212766	6.68148923404255	5.33229693617021	5.2127949787234	4.67795455319149	5.97815057446808	5.85213163829787
SLC6A3	10.3271622340426	9.88142712765957	10.0476756595745	7.57866289361702	9.43183191489362	9.30730561702128	8.94404493617021	9.41069438297872	9.38906046808511	9.69585014893617	9.02163114893617	8.56768393617021	9.62040576595745	9.65268431914894	9.41847053191489	5.21876774468085	6.31258772340426	2.7096254893617	7.11161755319149	6.72411672340426	2.96785708510638	3.43447610638298	5.93858725531915	8.17400265957447	6.86558682978723	7.43591438297872	6.30760304255319	8.50774436170213	7.24473040425532	6.7479359787234	3.36288725531915	7.90858838297872	7.73842723404255	9.31545704255319	6.48977074468085	8.70173608510638	7.37187214893617	7.30754323404255	6.15102010638298
PAN2	3.81229355319149	3.94620570212766	4.08966331914894	4.43402229787234	4.14925387234043	4.34748923404255	4.10891974468085	4.15014995744681	4.30031963829787	4.10579612765957	4.43160138297872	4.1255359787234	4.13197731914894	3.89632127659574	4.14969606382979	5.18158095744681	4.81631655319149	5.01131736170213	4.56039678723404	4.01551557446809	4.80515323404255	6.47090576595745	6.08492672340426	4.70018436170213	6.34264772340426	5.57486904255319	5.02964629787234	4.89541742553191	4.62515755319149	4.62443795744681	5.61582017021277	6.03641523404255	4.77526529787234	5.43905280851064	6.23451574468085	4.43109646808511	5.23635085106383	4.92153793617021	4.73621742553191
REEP1	10.8140473404255	10.2664088723404	9.07632970212766	7.98248276595745	9.92388827659575	8.14448895744681	9.21794908510638	9.85886685106383	10.0849798510638	9.79288087234043	7.68163493617021	8.70568274468085	9.63333076595745	9.2947499787234	10.4161808723404	6.80046561702128	6.68338325531915	8.37662653191489	8.00305885106383	6.68463608510638	8.45600565957447	4.09431619148936	7.29141693617021	7.95250991489362	7.29230040425532	6.55669582978723	8.46376180851064	6.91148434042553	7.23150308510638	8.01528395744681	5.97579634042553	7.69545923404255	7.43591438297872	9.67937502127659	6.22416808510638	8.04275721276596	7.39352995744681	8.50618191489362	7.62297365957447
DYNC1LI1	8.50096336170213	8.89934765957447	7.72085993617021	7.45163082978723	7.97468712765957	7.02669382978723	7.75149514893617	8.10809104255319	8.37316625531915	8.20175487234042	6.70359276595745	7.42198482978723	7.84338695744681	7.633489	8.49948819148936	7.04194693617021	7.11580061702128	7.40053446808511	6.86484895744681	7.08891072340425	7.24473040425532	6.86287680851064	6.63925463829787	7.00799157446809	7.20065114893617	7.0386209787234	7.47072180851064	6.81788712765957	6.86360080851064	7.21710031914894	6.80046561702128	7.02593578723404	6.76076668085106	7.73255987234043	6.12835655319149	6.77441634042553	6.43746795744681	7.35194125531915	7.28395740425532
HNRNPM	5.92972095744681	5.91958465957447	6.04281221276596	6.16255246808511	5.88913525531915	6.15349795744681	5.96889455319149	5.90399380851064	5.81308582978723	5.84492534042553	6.03305989361702	5.89811846808511	5.68593734042553	5.94603134042553	6.04012276595745	6.15513410638298	6.50382031914894	6.3312594893617	6.47561353191489	6.19784110638298	6.22729744680851	6.51029089361702	6.26136370212766	6.35099874468085	6.56291417021277	6.61109595744681	6.47942272340426	6.25717882978723	6.65491940425532	6.42324555319149	6.41006674468085	6.68148923404255	5.82454955319149	6.05282463829787	6.37859004255319	5.88865312765957	6.12893585106383	6.12835655319149	6.23074459574468
NDUFA9	7.82510240425532	7.69957687234043	7.48218165957447	7.40228208510638	7.68787227659575	7.35055010638298	7.05064525531915	7.50455665957447	7.51087031914894	7.36378489361702	7.33891787234043	7.22505359574468	7.54192180851064	7.21531695744681	7.56096257446809	6.79124793617021	6.93908029787234	7.54192180851064	6.89956895744681	7.15087591489362	7.59989534042553	7.16428144680851	7.02458831914894	7.06548057446809	6.65097678723404	6.67047693617021	7.19982370212766	6.61182659574468	6.47478842553191	7.0585260212766	7.12437523404255	6.99247053191489	7.066254	6.96335229787234	6.70950427659574	6.67571863829787	6.26881055319149	6.51149755319149	6.73264604255319
HMP19	8.57904255319149	8.18614206382979	7.92652325531915	5.89215321276596	8.23981821276596	7.31966772340426	7.83352129787234	8.36403612765957	7.89846634042553	8.09401242553191	6.58572355319149	7.19288119148936	8.18766231914894	8.15190244680851	8.80351865957447	5.95524780851064	6.36628323404255	6.57703444680851	6.39630534042553	6.17972906382979	6.80634327659574	5.49209665957447	5.62404514893617	6.28879214893617	6.74708774468085	6.50810846808511	7.32080810638298	6.3251800212766	6.50515940425532	7.41558393617021	6.06881025531915	7.01171540425532	5.70221	8.13900785106383	5.92911285106383	6.86989285106383	6.06279008510638	7.30585344680851	6.55944036170213
PNMT	5.46332365957447	5.92254146808511	6.53949861702128	4.96789665957447	5.43357591489362	5.75038006382979	5.75443057446808	5.333927	5.82627525531915	5.95624974468085	6.04782431914894	4.50314121276596	4.91284806382979	5.83294936170213	4.58592580851064	6.19415585106383	7.60284474468085	7.35525361702128	7.1776464893617	5.85325289361702	6.55033585106383	7.21062540425532	6.92368474468085	5.96453314893617	6.89235872340426	6.95175693617021	6.84016074468085	6.50878959574468	5.78033240425532	6.81033014893617	7.67545040425532	6.09089540425532	7.04740644680851	6.96924927659575	6.26397257446809	5.90957338297872	6.87972093617021	6.77441634042553	5.40071389361702
ZC4H2	3.45718508510638	3.99419163829787	3.13341587234043	3.39381004255319	3.59027844680851	3.1500350212766	3.29257753191489	3.22305170212766	3.69164331914894	3.41022791489362	3.57339657446808	3.21574542553192	3.33561776595745	3.84656906382979	4.13394604255319	3.02711370212766	2.98362621276596	3.18133210638298	3.15836623404255	2.81624717021277	3.15778182978723	2.81751223404255	3.16394263829787	3.14488538297872	2.60764865957447	3.11698187234043	3.26213227659574	2.95962587234043	3.07472268085106	3.14488538297872	3.06600480851064	3.17500480851064	3.10622623404255	3.1360715106383	3.17087759574468	3.04062625531915	2.96747776595745	3.17401838297872	3.20039172340426
GALT	6.91452736170213	6.8409684893617	5.9574424893617	6.04404493617021	6.02817119148936	5.96262385106383	6.04661587234043	5.79607227659575	6.72673217021277	6.14314508510638	5.469165	5.57486904255319	6.27403436170213	5.939689	6.42461491489362	5.57853578723404	5.19110855319149	6.1360509787234	5.4647554893617	5.42767478723404	5.93461712765957	4.76055553191489	5.13362789361702	5.33632210638298	5.16030978723404	5.71177465957447	5.32091595744681	5.23366329787234	5.37257259574468	5.55206463829787	4.74877282978723	5.36366708510638	5.54682117021277	6.07434746808511	5.09434993617021	5.39765776595745	4.40256687234043	5.52112425531915	5.28206717021277
NHLH2	4.26760710638298	4.03264365957447	4.13197731914894	3.87561734042553	3.45128810638298	3.87202982978723	3.81044082978723	4.08818621276596	3.86260461702128	4.01853274468085	3.68550178723404	3.53466176595745	3.76567489361702	4.23981212765957	4.26712770212766	3.36606104255319	3.62095676595745	3.47888736170213	3.36288725531915	3.27694034042553	3.27494925531915	3.12283040425532	3.00310029787234	3.61072634042553	3.26139859574468	3.28074840425532	3.56385238297872	3.89397274468085	3.47688540425532	3.61542640425532	3.12318323404255	3.49946665957447	3.13972942553192	3.96742493617021	3.10865308510638	3.66087263829787	3.54505878723404	3.72219404255319	3.60908927659574
MYOT	5.51878336170213	5.5663554893617	5.84993210638298	6.64261325531915	6.51995308510638	6.18850606382979	6.01630306382979	6.20275942553191	6.1815399787234	6.02061253191489	6.46356031914894	5.89320319148936	6.39285882978723	6.28506525531915	5.41059836170213	9.07859644680851	7.79286768085106	9.49219525531915	6.97221419148936	7.73955068085106	8.01787370212766	8.14826693617021	6.69951829787234	6.91046859574468	8.90159512765957	7.98153631914894	9.41301768085106	7.15740346808511	7.74504295744681	7.83254265957447	6.7659595106383	8.98650221276596	6.15956325531915	7.31710936170213	6.83291657446809	6.38198014893617	6.70090334042553	7.31203014893617	6.51213391489362
ANKRD40	5.11702685106383	5.60633612765957	5.43014155319149	5.72757776595745	5.66886089361702	4.97166580851064	5.01794446808511	5.21195014893617	5.52369338297872	5.57900642553192	5.86443706382979	5.42120153191489	5.46596270212766	4.95204327659574	4.92266110638298	6.51771668085106	5.91662553191489	5.67859874468085	5.67454742553192	5.71691465957447	6.03305989361702	6.394619	5.69502408510638	5.81079965957447	6.19784110638298	5.86342691489362	6.26936757446809	5.74140125531915	5.91158870212766	5.82235474468085	6.1350260212766	6.1035114893617	5.56411534042553	5.68877121276596	6.55817987234043	5.74280912765957	6.12283595744681	5.55533980851064	5.74669646808511
NBEA	7.79286768085106	6.65231861702128	6.08133857446809	5.84807185106383	7.18982821276596	6.57703444680851	6.38863176595745	7.29861589361702	7.14936655319149	6.70743934042553	6.14314508510638	6.22544942553191	6.47942272340426	6.66332787234043	8.25599082978723	5.6645135106383	5.74436059574468	5.90399380851064	5.34262634042553	4.24701876595745	5.8938749787234	5.21978089361702	4.50435117021277	5.22023427659575	5.68947834042553	5.04530321276596	6.1972250212766	5.0699894893617	5.469165	6.03820646808511	4.81000987234043	6.30107593617021	5.36570621276596	6.97221419148936	4.6613009787234	4.85412427659575	4.98201527659575	6.02454363829787	6.54820910638298
CACNB3	7.26879974468085	6.70437546808511	6.75379636170213	5.67971631914894	6.09711065957447	5.73682776595745	6.36015910638298	6.48906468085106	6.72151257446809	6.27945382978723	6.03767540425532	5.47498540425532	6.16032593617021	6.40888531914894	6.54099731914894	5.73382765957447	5.24629521276596	5.15906880851064	5.27614759574468	5.67346055319149	5.71223491489362	5.54968670212766	5.22406053191489	5.67060463829787	5.3589754893617	5.753939	5.63986427659574	5.60700636170213	5.36510131914894	5.69091844680851	5.31647004255319	5.95667961702128	5.6645135106383	6.53387408510638	5.24691021276596	5.87125393617021	5.83426242553192	5.80949408510638	5.17427659574468
GCH1	6.85100140425532	6.23903829787234	6.64459329787234	6.0663940212766	5.27034636170213	6.11606431914894	4.63321268085106	5.78350242553191	6.27638131914894	6.28879214893617	5.10934695744681	5.83090829787234	4.85284908510638	5.98546891489362	6.08254146808511	2.87807087234043	5.05087314893617	2.80548104255319	3.94765570212766	3.21612517021277	2.79468574468085	2.72243055319149	3.26801110638298	5.22080653191489	2.89587636170213	4.56853629787234	3.68887719148936	5.73864380851064	5.21934536170213	3.75113474468085	2.41268555319149	3.96257138297872	3.23614089361702	6.03097736170213	3.38755221276596	5.16280646808511	5.44949338297872	4.41983972340426	5.25056853191489
PLPP2	5.77476127659574	5.74184527659575	4.9007979787234	5.42639082978723	6.20677987234043	6.05055638297872	6.26529165957447	6.52414834042553	6.17449380851064	4.68133812765957	5.40327968085106	6.03888465957447	6.20873691489362	4.44842338297872	5.45347157446809	8.55566368085106	6.35337819148936	7.96177061702128	6.29196006382979	7.24107534042553	7.39771453191489	6.63978265957447	7.5454324893617	6.27945382978723	7.49868572340426	7.46721014893617	7.15243721276596	6.72000570212766	7.36610327659574	6.64459329787234	6.78517955319149	6.52646819148936	6.37807925531915	6.18219289361702	7.99124017021277	6.16894480851064	6.33196976595745	6.63721655319149	6.16771763829787
RNF144A	5.8293444893617	5.74498612765957	6.02290865957447	6.75994668085106	6.55539476595745	6.21891344680851	6.6089165106383	6.40952389361702	6.27218527659574	6.32263534042553	6.03703208510638	5.99592793617021	6.77441634042553	5.86508982978723	6.20677987234043	7.44863659574468	7.17299459574468	7.50036182978723	6.26936757446809	6.92439831914894	7.0030274893617	8.15088210638298	6.73052229787234	6.35271446808511	7.36378489361702	7.13626204255319	7.46560778723404	6.55396889361702	6.83291657446809	7.05602763829787	6.72615619148936	7.73842723404255	6.88437823404255	6.63003385106383	7.15644544680851	6.43230257446809	7.59859121276596	6.95233304255319	6.76884704255319
L1CAM	7.08576182978723	6.031362	5.75335387234043	5.43631710638298	6.04101582978723	5.40611459574468	5.81699438297872	6.62302395744681	5.88808742553192	5.67811719148936	5.29196695744681	5.84866280851064	6.11795319148936	5.73486953191489	6.24634663829787	5.338645	4.54299253191489	5.24192340425532	5.03907842553191	4.84551763829787	5.36871321276596	4.41872853191489	4.88800368085106	5.27738265957447	4.80553495744681	4.89267959574468	5.26482959574468	4.88350093617021	4.75182334042553	5.42479685106383	4.92865438297872	5.18741438297872	4.9115890212766	6.37681708510638	4.93030695744681	5.55533980851064	5.16030978723404	5.7479284893617	4.78330980851064
LRPPRC	8.952534	8.82811087234043	7.88023053191489	7.93557259574468	8.64868625531915	8.09662468085106	8.14960529787234	8.69527321276596	8.57378280851064	8.39455859574468	7.57678065957447	8.18531538297872	8.59088568085106	8.6411294893617	8.85573612765957	7.39673342553191	7.96598574468085	8.15325753191489	7.5309715106383	7.75593589361702	8.01898629787234	7.82510240425532	7.41190280851064	8.10085178723404	7.77880085106383	7.71565593617021	8.1431885106383	7.17089491489362	7.74405561702128	7.70278195744681	7.32590808510638	7.81703421276596	7.58458353191489	8.27841631914894	7.2343124893617	7.81798689361702	7.82203825531915	7.93423206382979	7.79480761702128
LAMP2	7.7268324893617	8.18311023404255	7.89846634042553	8.89119859574468	8.36105753191489	8.70385853191489	8.25599082978723	8.60561361702128	8.94850938297872	7.69077304255319	8.41137112765957	8.98235414893617	8.25469025531915	8.06452478723404	7.58902987234043	10.2327739574468	9.58514759574468	10.1837727021277	9.41566008510638	9.51554170212766	9.02351895744681	9.47732555319149	9.23941325531915	8.86534017021277	10.0619012553191	9.29956387234042	9.8963285106383	9.33544795744681	9.37372931914894	9.03451929787234	8.8368235106383	9.82431727659574	7.9287624893617	8.9316875106383	8.90983593617021	8.41552659574468	9.16098427659574	9.12177827659574	8.87930076595745
PEX7	5.63765340425532	6.04281221276596	5.32638263829787	5.83294936170213	6.06694385106383	5.70033076595745	5.55081406382979	5.63891512765957	5.90505844680851	5.39537485106383	5.27093470212766	5.89985061702128	5.54093017021277	5.780827	5.51124878723404	5.13514565957447	5.22193857446809	5.1402220212766	5.79134982978723	5.43228138297872	5.41831382978723	5.46743972340426	5.24954589361702	5.07068229787234	5.0631070212766	5.33057414893617	5.37874027659575	5.10832278723404	5.35844570212766	5.46281770212766	5.3393135106383	5.25502923404255	5.25915410638298	5.47767021276596	4.97166580851064	5.07740317021277	5.1826139787234	5.05087314893617	5.30191774468085
SLITRK5	5.6213264893617	5.60302880851064	5.07503744680851	4.73180138297872	5.21978089361702	4.85139157446809	5.24419742553192	5.49924034042553	5.37562157446809	5.50108870212766	4.84207517021277	4.72339536170213	5.36750727659574	5.29827365957447	5.34262634042553	4.99386289361702	4.51078025531915	4.53510778723404	4.82567108510638	4.75828704255319	4.53918942553191	4.80112876595745	4.80227959574468	4.79516774468085	4.4358394893617	4.70018436170213	4.54855619148936	4.60194238297872	4.47716685106383	4.69551027659575	4.79744691489362	5.19055091489362	4.61220029787234	5.22406053191489	4.53050836170213	5.03498689361702	4.88477406382979	4.82980614893617	4.61173291489362
AP3M2	8.47953736170213	8.3398640212766	8.16230455319149	7.2601319787234	8.06452478723404	7.3003179787234	7.82301312765957	7.90951055319149	8.02140378723404	8.01787370212766	7.80575929787234	7.19514170212766	8.15325753191489	8.08474980851064	8.4980825106383	7.09000523404255	7.13310953191489	7.33653576595745	7.53486914893617	7.38311527659574	7.79039972340426	7.70052482978723	7.20860627659575	7.09862957446809	6.93011942553191	7.35787678723404	7.05531829787234	6.92509289361702	7.19056234042553	7.51248927659574	7.24718031914894	7.72772423404255	7.36916534042553	7.47000093617021	7.02385082978723	6.85250376595745	7.69077304255319	7.58458353191489	7.35055010638298
NFASC	7.10102442553192	7.06548057446809	6.74708774468085	6.66261014893617	7.26689589361702	7.06711070212766	6.92110017021277	7.37187214893617	7.24258155319149	6.56430385106383	7.19288119148936	6.83363165957447	7.12692925531915	6.55607827659574	6.90892072340426	8.54090059574468	7.46632280851064	7.57129046808511	6.78517955319149	8.04390563829787	7.62678857446809	7.77067357446809	7.69346682978723	6.88979044680851	8.1301715106383	7.48815968085106	7.4192960212766	7.85444838297872	8.04672095744681	7.77388857446809	7.51759453191489	7.418332	7.60735476595745	7.45408995744681	8.18311023404255	7.45084704255319	7.73153276595745	7.35055010638298	7.27895957446809
SLCO4A1	4.61861789361702	6.38457121276596	7.69957687234043	7.0302990212766	6.66921976595745	8.18311023404255	3.58894653191489	4.91823044680851	6.90656610638298	5.71494006382979	7.85681121276596	6.73885412765957	7.05366972340425	7.70052482978723	4.93773570212766	8.70173608510638	8.49143182978723	8.53306827659574	8.82811087234043	7.49511578723404	8.00433065957447	8.52416712765957	8.80493521276596	7.72492287234043	8.67754359574468	8.76891621276596	8.63079485106383	8.93832670212766	7.6675915106383	7.68490968085106	8.23259108510638	9.08479385106383	6.55096255319149	8.1301715106383	9.14462787234043	7.67277287234043	8.46376180851064	7.84664091489362	7.22673123404255
CCNH	7.80100055319149	7.22094487234043	6.89037144680851	7.5309715106383	7.31377106382979	7.20927821276596	7.455128	7.31377106382979	6.95966376595745	7.14936655319149	7.05220131914894	7.27416685106383	7.2601319787234	7.54740693617021	7.38047953191489	6.6008845106383	6.59819529787234	7.25023363829787	6.31389272340426	7.1392530106383	6.93255542553192	6.25781436170213	6.31577010638298	6.88311019148936	6.55346042553191	6.44876908510638	7.27219095744681	6.30760304255319	7.04816374468085	6.96134585106383	5.75903521276596	6.93601012765957	6.72492019148936	6.839437	5.68593734042553	6.54682478723404	6.38243176595745	6.36707542553192	6.74502831914894
GNG3	10.7964027659574	9.92734891489362	8.86982391489362	7.25260789361702	10.4515501276596	8.45914438297872	9.75209989361702	9.81673240425532	9.55631280851064	9.41847053191489	8.37316625531915	9.16947268085106	10.102763212766	8.71720372340426	10.7316728297872	6.91811855319149	7.46147185106383	8.15463893617021	7.86100261702128	7.36996523404255	8.27294053191489	6.15277695744681	8.33839678723404	8.27152919148936	7.70811410638298	8.05047934042553	8.77335576595745	7.53736340425532	8.01787370212766	8.44963980851064	7.75703638297872	8.22548095744681	8.02460661702128	9.49844206382979	7.71480004255319	8.26737070212766	7.43373565957447	8.42224212765957	8.12674046808511
GREM1	3.66710110638298	3.60414038297872	3.15622274468085	4.30452140425532	5.1402220212766	4.40098361702128	5.41213380851064	4.32701746808511	4.65187621276596	3.96941193617021	3.57831989361702	3.94061646808511	4.90368146808511	3.95491138297872	5.03383359574468	4.91535123404255	5.84936314893617	5.18692982978723	5.21876774468085	6.20401840425532	6.26059906382979	7.63553489361702	5.136163	5.83090829787234	5.59938536170213	6.46356031914894	4.53334104255319	5.41213380851064	6.46690770212766	6.11860085106383	6.21301493617021	5.25287974468085	5.12687559574468	4.32752959574468	5.8053614893617	4.60300155319149	6.0451625106383	4.82750278723404	6.54524434042553
PID1	7.99124017021277	7.45638964893617	6.90656610638298	6.70162906382979	7.62943157446808	6.32416246808511	7.52591070212766	7.63818376595745	7.58970208510638	7.543464	6.5146815106383	6.89766457446809	7.25023363829787	7.29697493617021	7.59989534042553	5.78350242553191	6.47090576595745	5.85262810638298	6.87160338297872	5.54968670212766	6.02864034042553	6.87776334042553	6.50260334042553	6.62882142553191	6.50572076595745	6.13045346808511	6.08670123404255	6.4329724893617	4.7256135106383	6.10915546808511	6.79251565957447	6.52935078723404	6.28194682978723	7.08350706382979	6.08076893617021	6.428082	6.23193465957447	6.79824923404255	6.83363165957447
PSMG1	6.36974640425532	6.21038376595745	6.20221921276596	7.16347644680851	6.54171457446809	6.34668891489362	5.96516012765957	6.20221921276596	6.00219829787234	6.28611521276596	5.80949408510638	6.79517019148936	6.42526278723404	6.39568138297872	6.22968595744681	5.34819070212766	5.5600810212766	6.59200638297872	5.61035280851064	6.09546606382979	6.31686323404255	5.48782985106383	5.55628959574468	5.59016874468085	5.34695338297872	5.54739853191489	5.81879980851064	4.97766721276596	5.6342249787234	5.98243117021277	5.12229870212766	5.84365993617021	5.42902068085106	6.06231242553191	5.28962976595745	5.62926555319149	5.51878336170213	5.51375361702128	5.98295114893617
ATP5F1	11.289598893617	11.3159461276596	11.0459656595745	11.1500475106383	11.1500475106383	10.8278308510638	10.9767400638298	11.0576891914894	11.1744668085106	10.9321696595745	10.9321696595745	11.0395361702128	11.006971212766	10.8633656808511	11.0988129574468	10.4515501276596	10.790293	10.9374776595745	10.9677877446809	10.5957242553191	11.1500475106383	11.1298683829787	10.7964027659574	10.8278308510638	10.4874844680851	10.4926745531915	10.6241099361702	10.3577540638298	10.4515501276596	10.7569136808511	10.8633656808511	10.6812302765957	10.5082664893617	10.7256320425532	10.337908	10.6007938510638	10.3464232765957	10.6241099361702	10.7569136808511
KCNMB4	5.55273129787234	5.52858034042553	5.41059836170213	6.68338325531915	5.59621008510638	6.34827553191489	5.92195359574468	6.55944036170213	6.15891357446808	5.85262810638298	6.33568970212766	6.54171457446809	6.12283595744681	5.86736846808511	5.07454661702128	7.59468023404255	7.49270695744681	7.00082842553191	6.88908831914894	8.78172472340426	6.69734525531915	7.0386209787234	6.18931176595745	7.08263021276596	7.93423206382979	7.71255	7.02882891489362	6.7028575106383	8.67754359574468	7.09371085106383	6.62934808510638	7.69640289361702	6.53809734042553	6.90270863829787	7.16203987234043	6.53387408510638	7.05141489361702	6.33568970212766	6.11606431914894
TRPM2	4.62014061702128	4.59624178723404	4.8803390212766	4.35902004255319	4.92329070212766	4.5097759787234	4.741312	4.46425680851064	4.87639023404255	4.78601238297872	4.41729944680851	4.62390919148936	4.41616491489362	4.86771761702128	5.35426187234043	4.08476421276596	4.03793355319149	4.05267319148936	4.08075572340426	4.15106242553192	4.12239095744681	3.99096255319149	4.24402308510638	4.39507929787234	4.05305489361702	4.3032909787234	4.04320772340426	4.27807834042553	4.03758868085106	4.19703214893617	3.75988193617021	3.9713129787234	4.9700529787234	4.49104512765957	4.36150110638298	4.77297876595745	4.17955727659574	3.97686887234043	4.29234972340426
YBX1	7.07943682978723	7.339692	7.23235510638298	7.79596561702128	7.21295	7.59386257446809	7.36785682978723	7.33653576595745	7.24648429787234	7.3586640212766	7.46560778723404	7.63156978723404	7.39771453191489	7.32673019148936	6.86360080851064	7.633489	7.85681121276596	7.94747095744681	8.24133557446808	8.16681685106383	7.39266168085106	7.81703421276596	7.79286768085106	8.13140719148936	7.74940780851064	7.97578863829787	7.91754425531915	8.02912168085106	8.14960529787234	7.57946191489362	7.69858989361702	7.53736340425532	7.46721014893617	7.30754323404255	7.73334508510638	8.03932123404255	7.80960846808511	7.74504295744681	7.59770074468085
GPR161	4.10486144680851	4.00176529787234	3.61194334042553	3.19571421276596	4.21100157446809	3.40713004255319	4.01641023404255	3.55494634042553	4.07527519148936	3.66791674468085	3.64712955319149	3.255629	3.7775170212766	3.54877906382979	3.76201174468085	3.28502774468085	3.13171259574468	3.04182780851064	3.16918004255319	3.109626	3.03450738297872	3.33269585106383	3.30672310638298	3.3233435106383	3.28270091489362	2.8940765106383	3.3363525106383	3.31102340425532	3.2473495106383	3.26291455319149	3.63100121276596	3.01089636170213	3.28236174468085	3.80610946808511	3.24531912765957	3.34792517021277	3.31813993617021	3.41114368085106	3.29660974468085
GPRASP1	8.54425993617021	7.65393427659574	7.42290919148936	6.96412859574468	8.24133557446808	7.07128465957447	7.65502744680851	8.15325753191489	7.86021253191489	8.26185706382979	6.9750359787234	7.58544144680851	7.79709091489362	8.22696991489362	8.72606242553191	6.05230355319149	6.1007029787234	6.89620012765957	6.595323	6.58409474468085	7.36843991489362	6.33680412765957	6.94465255319149	6.90586974468085	6.46690770212766	6.29911368085106	7.10102442553192	6.36784740425532	6.93744738297872	7.54277585106383	6.2996430212766	7.04341787234043	6.6252709787234	7.94327631914894	6.52935078723404	6.85030536170213	6.79402025531915	7.63050108510638	7.61984355319149
ZFR	6.18504846808511	6.16255246808511	6.03767540425532	5.97004587234043	6.36707542553192	5.97815057446808	6.33680412765957	6.29253180851064	5.98739121276596	6.10915546808511	6.43932044680851	6.35214589361702	6.26267642553191	6.09089540425532	6.37932527659574	6.52935078723404	6.58486642553191	6.67496270212766	6.56500978723404	6.51845185106383	6.55149880851064	6.68855059574468	6.2759244893617	6.74296289361702	6.69192123404255	6.41478457446809	6.66637242553191	6.48844472340426	6.50126785106383	6.64261325531915	6.67047693617021	6.19851980851064	6.28506525531915	6.29323510638298	6.307051	6.19784110638298	6.62882142553191	6.56217519148936	6.47942272340426
B3GALNT1	6.1350260212766	4.39863063829787	4.03418519148936	4.28423355319149	5.17190293617021	4.264128	4.99936329787234	6.27759740425532	4.87922176595745	4.61906940425532	3.8510570212766	5.88505934042553	4.7276969787234	4.5129790212766	6.21168755319149	3.68458904255319	3.70924542553191	3.88960387234043	3.99049810638298	3.76914844680851	3.96742493617021	3.85841393617021	3.71488912765957	3.95526806382979	3.74863608510638	3.74409410638298	4.06829338297872	3.77145004255319	3.89485078723404	4.26311	3.90912178723404	3.7229434893617	3.2995064893617	4.92096495744681	3.58370634042553	3.8984204893617	3.81131389361702	4.2301150212766	4.38657117021277
ATF4	9.31243061702128	9.8888300212766	9.41847053191489	9.1089405106383	9.48392095744681	9.66562912765957	9.03451929787234	8.97631172340425	9.7699240212766	9.2513634893617	9.76706480851064	9.39723936170213	9.58156710638298	9.17985114893617	9.02562180851064	10.4723222340426	9.951386	9.76009661702128	9.94327359574468	9.67248610638298	9.71136823404255	10.3577540638298	11.1154898297872	10.1938023829787	10.3636133404255	10.0514929574468	9.88142712765957	10.3464232765957	9.77696019148936	9.52470487234043	10.2490905531915	10.2922175744681	9.43731353191489	9.79645276595745	10.9058273829787	9.98407312765957	10.102763212766	10.2142045106383	9.70847917021277
PHLPP1	5.59251563829787	5.63296765957447	5.77768246808511	5.52909910638298	5.8393589787234	6.03641523404255	5.82693825531915	5.64366510638298	5.6252004893617	5.46281770212766	5.7461345106383	5.48355291489362	6.08898027659574	5.70033076595745	5.54157172340425	6.75994668085106	6.45117855319149	6.22074612765957	5.99845208510638	6.16894480851064	6.23903829787234	6.55607827659574	5.9738075106383	5.78306387234043	6.79402025531915	6.49493485106383	6.01688072340426	6.08433244680851	6.1972250212766	6.11457329787234	6.17696614893617	6.3413844893617	6.10548514893617	5.8475155106383	6.07556965957447	5.74978068085106	6.2195844893617	5.99239370212766	5.75793874468085
SCN3A	8.18422176595745	7.10102442553192	8.00091287234043	6.25210072340426	7.27219095744681	7.18813408510638	7.20141904255319	7.56341729787234	6.91148434042553	8.12787342553191	6.58848665957447	6.72151257446809	7.04194693617021	7.96929468085106	7.3480674893617	4.35282934042553	5.6968469787234	3.99187740425532	5.41111010638298	5.44896368085106	4.86843704255319	4.43998640425532	4.44808576595745	6.13311685106383	6.12153023404255	6.08492672340426	6.51995308510638	6.28558129787234	6.07434746808511	6.91383206382979	5.6080269787234	5.61799285106383	5.19868461702128	7.54653685106383	4.40157117021277	6.66396191489362	6.39875857446809	7.00799157446809	6.62664295744681
STX12	9.08683789361702	8.74635214893617	9.01227321276596	8.83537117021277	8.80351865957447	8.82013268085106	8.91830276595745	8.83537117021277	8.65210559574468	8.89934765957447	8.98065723404255	8.70173608510638	8.70893963829787	8.90347072340426	8.87323687234043	8.71081385106383	8.67400961702128	8.67400961702128	8.63782065957447	8.55076238297872	8.61720465957447	8.6090505106383	8.04390563829787	8.55242087234043	8.52416712765957	8.40971378723404	8.53914902127659	8.40639495744681	8.64727140425532	8.59222034042553	8.45471131914894	8.61216414893617	8.67400961702128	8.51070768085106	7.90391736170213	8.43426725531915	8.68841714893617	8.45471131914894	8.76219821276596
CADPS	5.54302865957447	4.36056221276596	2.96684770212766	3.00370125531915	4.27202565957447	3.29174140425532	3.95721670212766	4.86628291489362	3.70264293617021	3.70667331914894	2.67046434042553	3.34283904255319	4.40315142553191	3.52483119148936	4.94917459574468	2.28680736170213	2.52361010638298	3.04025470212766	2.08293036170213	2.29217404255319	3.5650730212766	1.70322646808511	2.32858323404255	2.68166004255319	2.52117678723404	1.7767585106383	3.01372640425532	2.53080959574468	2.20846278723404	2.98784265957447	1.70634576595745	2.71369204255319	2.19117521276596	4.22964074468085	1.88632931914894	3.23578989361702	2.35248780851064	3.49946665957447	2.83850170212766
CDK19	5.3169814893617	5.30975582978723	5.15020176595745	5.594744	5.64254614893617	5.38071868085106	5.65262423404255	5.6080269787234	5.29480934042553	5.60956821276596	5.56578385106383	5.51315882978723	5.63716855319149	5.49972853191489	5.39765776595745	6.21539480851064	6.0033265106383	5.90901895744681	5.74031959574468	6.11795319148936	5.71920919148936	5.73738580851064	5.54739853191489	5.62237768085106	6.37490474468085	5.92866040425532	5.98063712765957	5.90223544680851	6.415444	5.95667961702128	5.62879195744681	6.0395575106383	6.32212825531915	5.65143757446809	5.5045099787234	5.67003093617021	6.00274787234043	5.75335387234043	5.80130636170213
KLHL24	4.19751655319149	4.34466970212766	4.68014806382979	4.08430587234043	4.36835119148936	4.50435117021277	4.40006861702128	4.32100334042553	4.52256385106383	4.53334104255319	4.51624629787234	4.14776185106383	4.16630089361702	4.47193444680851	4.25946342553191	5.20485140425532	5.28309859574468	4.63067631914894	4.76191336170213	4.69551027659575	4.4894715106383	4.97675417021277	4.64551934042553	4.63321268085106	4.90368146808511	4.59407904255319	4.56039678723404	5.03177882978723	5.00873921276596	4.71210155319149	4.89210282978723	4.83254414893617	4.63150708510638	4.64389738297872	4.45115082978723	4.27427076595745	4.87979168085106	4.74644538297872	4.96897280851064
SLC25A37	3.76914844680851	3.89397274468085	4.07687757446809	4.4347429787234	3.99227374468085	4.33965112765957	4.024865	4.11003034042553	4.10624531914894	4.18985017021277	4.34655663829787	4.57513374468085	3.95491138297872	4.13860006382979	4.23354585106383	4.29771185106383	4.4358394893617	4.3100835106383	4.71002423404255	4.7323024893617	4.4347429787234	4.829248	4.7203445106383	4.43526385106383	4.59562789361702	4.70429974468085	4.42031723404255	4.66079359574468	4.43841789361702	4.65686721276596	4.67317180851064	4.65627193617021	4.22325046808511	4.38551712765957	4.51663487234043	4.79239304255319	5.17820104255319	4.37513555319149	5.36871321276596
POLR2F	7.04194693617021	7.61519125531915	7.36610327659574	7.50114993617021	7.3586640212766	7.44190434042553	7.63156978723404	7.32259023404255	7.46042863829787	7.62587055319149	7.62749082978723	7.17382553191489	7.55222521276596	7.53654385106383	7.34221268085106	8.3471380212766	8.48841580851064	8.22406029787234	7.7137289787234	8.09929004255319	7.74405561702128	8.49948819148936	8.30984255319149	7.78617691489362	7.96399914893617	8.48688659574468	7.69346682978723	7.72973031914894	7.84440176595745	7.74061895744681	8.48404436170213	8.05280574468085	7.85258570212766	7.46560778723404	8.15088210638298	7.57866289361702	7.74237385106383	7.67545040425532	7.52431204255319
ATP8A2	7.50638829787234	7.20687827659574	5.56524219148936	4.92809644680851	6.74864465957447	5.60633612765957	6.30882574468085	6.96853457446809	6.93744738297872	6.36015910638298	4.98532189361702	5.75443057446808	6.42013646808511	6.45763531914894	7.44190434042553	5.17820104255319	4.91046091489362	5.69749476595745	4.94474736170213	5.17190293617021	6.31999974468085	3.64429165957447	4.81448465957447	5.1545495106383	5.21237955319149	4.94122474468085	5.63891512765957	4.83091104255319	4.93709006382979	5.48251610638298	4.66029031914894	5.12158253191489	4.94429763829787	6.42891468085106	4.52558365957447	4.871391	4.66690340425532	5.38193921276596	4.88089191489362
ECE2	4.53510778723404	4.09431619148936	3.23118363829787	3.1978649787234	3.80696427659574	3.7006924893617	3.66791674468085	4.06654121276596	4.48037808510638	3.91804678723404	3.11533793617021	3.26174446808511	3.91615423404255	3.70317570212766	3.75753157446809	3.02302076595745	3.0921480212766	3.18174204255319	3.08810763829787	2.86065010638298	3.12904993617021	2.82746553191489	3.0684199787234	2.89845914893617	3.10865308510638	3.12283040425532	3.15158972340426	3.3538564893617	2.49173731914894	3.08432895744681	3.17663955319149	3.31461131914894	3.24056176595745	3.98609472340426	3.18691440425532	3.15397865957447	3.28040253191489	3.35863070212766	3.19682180851064
SRRT	4.91418459574468	4.9630879787234	4.8657719787234	4.98421621276596	4.74933774468085	4.81345423404255	4.93137974468085	4.8201539787234	4.82245553191489	4.84359489361702	4.96202006382979	4.7441679787234	4.86041038297872	4.7611749787234	4.78721710638298	5.37199440425532	5.04656255319149	5.1413305106383	5.15616368085106	4.91823044680851	5.06403880851064	5.49163523404255	5.23236755319149	5.02292059574468	5.35790153191489	5.12534542553191	5.01236736170213	5.09434993617021	5.02042714893617	5.04749559574468	5.31199931914894	5.21708717021277	5.04033478723404	5.03797995744681	5.39280421276596	4.92543438297872	4.84146482978723	5.07068229787234	4.90984125531915
FLCN	5.04305991489362	5.54352327659574	5.10014080851064	5.31983140425532	4.79470285106383	4.70356540425532	4.84604653191489	4.71816793617021	5.46790527659574	5.12627908510638	5.23899419148936	4.62780038297872	4.54972621276596	4.78721710638298	4.48037808510638	6.85527327659574	6.4920215106383	5.21934536170213	5.40135340425532	5.32789906382979	5.09790923404255	6.56785487234043	7.3918134893617	5.59305361702128	6.89327168085106	5.73327610638298	5.06712461702128	6.45685310638298	5.10014080851064	5.82987810638298	6.40083153191489	6.29911368085106	6.20401840425532	5.3641530212766	7.48218165957447	6.18764719148936	6.72492019148936	5.86223389361702	5.95842925531915
ACACB	5.05892642553192	5.32373334042553	6.19650285106383	4.92584280851064	4.73273512765957	6.05973476595745	5.26023827659574	4.82627412765957	5.31132859574468	5.43419108510638	5.98359929787234	4.84730410638298	4.45948774468085	5.77188240425532	4.58915531914894	5.75634917021277	6.31133853191489	5.97815057446808	6.26734540425532	5.19364772340426	5.81642804255319	6.27759740425532	6.03529534042553	5.75582717021277	6.31999974468085	6.02677836170213	6.05055638297872	6.24799631914894	5.81594036170213	6.30029119148936	5.80350410638298	6.77582993617021	6.26595331914894	6.05594646808511	5.87978987234043	5.89435291489362	6.21539480851064	6.04782431914894	5.53867763829787
ARHGEF10	4.92752327659574	5.46332365957447	5.86850125531915	5.76576082978723	5.09337974468085	5.68363204255319	5.47719206382979	5.09569589361702	5.45294708510638	5.80013212765957	5.82235474468085	5.13008157446809	5.00926344680851	5.52064559574468	4.65577608510638	6.50810846808511	6.15722753191489	5.98413810638298	6.12211423404255	5.97917746808511	6.06323031914894	7.05932591489362	6.031362	5.92374368085106	6.51149755319149	6.31816661702128	5.91958465957447	5.86736846808511	5.94889927659574	5.9207779787234	6.33758844680851	6.38136734042553	5.83660493617021	5.43286991489362	6.101143	5.43068734042553	5.87806238297872	5.66848042553192	5.82394538297872
VPS33B	4.8518819787234	4.35124617021277	4.52504572340426	4.65977459574468	4.4930750212766	4.65801295744681	4.38340627659574	4.42031723404255	4.27202565957447	4.52066506382979	4.65577608510638	4.34163570212766	4.34516670212766	4.9115890212766	4.66601185106383	4.18985017021277	3.73876074468085	4.49368034042553	4.24829708510638	4.29771185106383	4.55876185106383	4.31914291489362	4.18614308510638	4.2575015106383	4.14738636170213	4.33120987234043	4.25648982978723	4.1255359787234	4.31717155319149	4.24093040425532	4.04745172340426	4.18711414893617	4.28167153191489	4.21808593617021	4.18614308510638	4.25561668085106	3.92615857446809	4.16630089361702	4.17423768085106
LOC101930324	10.9374776595745	10.8714297234043	9.51554170212766	8.86982391489362	10.5409390638298	9.33079510638298	10.0176090212766	10.7964027659574	10.7684718085106	10.4217670425532	8.97631172340425	9.87466844680851	10.3516632978723	10.5217318723404	11.4096926170213	8.53444372340426	8.74635214893617	9.62407508510638	9.06973959574468	8.54725693617021	10.0849798510638	7.62106757446808	8.96457670212766	8.91611968085106	8.56080604255319	8.31974538297872	9.35734272340425	8.32561968085106	8.74821614893617	9.50104110638298	7.71897695744681	9.28032114893617	8.91304474468085	10.5278681914894	7.90951055319149	9.22284506382979	8.39455859574468	9.54704591489362	8.98435382978723
SPEN	4.8819510212766	5.0032350212766	5.28418638297872	5.35844570212766	5.38467040425532	5.07110587234043	5.11339353191489	4.81410031914894	5.00702878723404	5.20712774468085	5.58148814893617	5.15408680851064	4.94753008510638	5.07344104255319	4.70554040425532	5.85805091489362	5.86342691489362	5.23079280851064	5.79558178723404	5.7009734893617	5.38890495744681	5.95226925531915	5.7765485106383	5.2673964893617	5.82454955319149	5.3780474893617	5.10140657446809	5.55586489361702	5.70726385106383	5.17542731914894	5.70629129787234	5.72043738297872	5.91286540425532	5.89139259574468	5.57027174468085	5.68481976595745	6.74354408510638	6.50700736170213	5.69195059574468
MDH2	8.33020980851064	8.45600565957447	7.78434340425532	6.89037144680851	8.15325753191489	7.69447055319149	7.82203825531915	8.07728023404255	8.16821738297872	7.98471355319149	7.55610057446809	7.77681659574468	7.89617070212766	8.27595282978723	8.36562168085106	7.00568344680851	7.21295	7.82203825531915	7.06151717021277	7.15243721276596	7.63050108510638	7.24648429787234	7.59770074468085	7.42610336170213	7.339692	6.93310274468085	7.57393004255319	6.89766457446809	7.05064525531915	7.52514274468085	7.42457070212766	7.3618894893617	7.53486914893617	7.75877634042553	7.47494470212766	7.57786840425532	6.94544161702128	7.61519125531915	7.32160214893617
SIDT1	4.36479229787234	3.97493412765957	3.71726912765957	3.14556827659574	4.18759940425532	3.49797014893617	3.87148842553191	4.05115227659574	4.36930514893617	3.93127565957447	3.78576695744681	3.63997191489362	3.98285108510638	3.4366664893617	4.26760710638298	2.97432044680851	3.48771555319149	2.94079595744681	3.51534408510638	2.97042114893617	3.11949823404255	3.07667510638298	3.38333480851064	3.13171259574468	3.15187993617021	3.06397034042553	3.17531878723404	3.52523212765957	3.41690542553191	3.19021234042553	2.96421682978723	3.34164057446809	3.41022791489362	4.003394	3.37381138297872	3.21397729787234	3.44220906382979	3.98866259574468	3.52568546808511
PPP1R2	5.66848042553192	4.75399204255319	4.59679685106383	5.11702685106383	5.43228138297872	4.87922176595745	5.15793191489362	5.60530008510638	5.02964629787234	5.28826127659574	4.57987325531915	5.32091595744681	5.17862785106383	4.92543438297872	5.68262082978723	3.59793253191489	4.44388642553191	4.88421191489362	4.69241327659574	4.45503570212766	4.73066961702128	4.12291287234043	3.99049810638298	4.62345138297872	4.16564734042553	4.60619829787234	4.87589223404255	4.31510370212766	4.55600295744681	4.71909704255319	4.20178065957447	4.69911508510638	4.20886940425532	4.96258523404255	4.27314289361702	4.60907317021277	4.6147824893617	4.69608870212766	5.12110725531915
SYT1	10.4515501276596	9.12351595744681	6.9479909787234	6.30029119148936	9.62407508510638	6.37807925531915	8.91424985106383	10.2577256382979	9.02163114893617	8.19202319148936	6.37364029787234	9.03834204255319	9.00988144680851	7.83029957446808	10.5957242553191	5.4895050212766	5.76210893617021	6.98248114893617	6.04012276595745	5.61841206382979	6.43932044680851	2.74818517021277	5.68535891489362	6.36553191489362	5.79257872340426	5.7908219787234	7.33810625531915	6.00671270212766	6.14686257446809	6.74864465957447	4.45604225531915	6.05159519148936	5.78766034042553	9.19086134042553	4.95036372340426	6.45537336170213	6.31325193617021	7.37270761702128	7.80100055319149
DDIT4	7.71747521276596	9.21033106382979	8.64868625531915	7.9051775106383	8.16230455319149	9.93061929787234	7.89617070212766	8.2113169787234	9.33358653191489	8.17173712765957	8.8161679787234	8.22298134042553	8.41445123404255	9.43183191489362	7.09792312765957	9.8007689787234	9.53401410638298	9.37125829787234	9.10665023404255	9.00302255319149	9.53401410638298	9.95540712765957	10.3076092765957	9.71824810638298	10.8207432340426	8.64727140425532	9.41847053191489	9.05236178723404	8.94404493617021	9.69585014893617	9.93782159574468	9.58156710638298	8.92967419148936	9.70433023404255	10.3685772978723	10.3820066808511	10.7511975106383	9.88503427659574	9.34926214893617
KIAA0513	9.31830642553192	8.98435382978723	8.64577559574468	7.74126727659575	8.87323687234043	8.17400265957447	8.38561829787234	8.52416712765957	8.76048789361702	9.156269	7.65283789361702	7.77286506382979	8.69199827659575	8.68664427659574	9.06769123404255	7.40827536170213	7.3586640212766	7.679237	7.73955068085106	7.23337785106383	8.57760017021277	7.40053446808511	7.66119131914894	7.98577985106383	7.58124436170213	7.54192180851064	7.95544529787234	7.49948804255319	7.36713444680851	8.17063957446809	7.40311306382979	8.29536131914894	7.70052482978723	8.57378280851064	7.50736523404255	7.73535780851064	7.74854921276596	8.38758859574468	7.54740693617021
RMND5A	4.33965112765957	4.55426693617021	4.47773612765957	4.16798274468085	4.74077480851064	4.44603217021277	4.52732382978723	4.60012421276596	4.54299253191489	4.569243	4.60012421276596	4.42769153191489	4.55540678723404	4.50657653191489	4.56684344680851	4.97985331914894	4.93540674468085	4.56853629787234	5.10768885106383	4.92865438297872	4.61733491489362	4.85588570212766	5.00767804255319	4.62622495744681	5.16225934042553	4.65917568085106	4.7475990212766	4.86157834042553	4.99437017021277	4.74933774468085	4.95335506382979	4.7080849787234	4.44280910638298	4.68014806382979	4.81000987234043	4.56316053191489	5.12061012765957	4.86296853191489	4.77740006382979
ZBTB16	6.63978265957447	7.81587640425532	7.47410617021277	6.04585306382979	7.55389468085106	8.65690442553191	6.89327168085106	7.03101263829787	8.10085178723404	7.12437523404255	8.48688659574468	6.23735493617021	7.58458353191489	7.97699489361702	6.34556308510638	9.59300508510638	8.47953736170213	7.99414627659574	8.15872982978723	8.97009121276596	7.99414627659574	8.69378614893617	8.29081468085106	8.55420604255319	8.93401557446808	7.89956644680851	8.15325753191489	8.31707587234042	8.30984255319149	8.16395670212766	9.04445461702128	8.39455859574468	8.35389193617021	7.99766836170213	8.76219821276596	8.44169946808511	8.712481	8.28952904255319	7.62587055319149
DHDDS	7.46394891489362	7.3542014893617	6.90270863829787	6.3026904893617	7.07614536170213	6.18574985106383	6.65294170212766	7.18124327659574	6.95106017021277	7.35278212765957	6.6893060212766	6.66985159574468	7.29230040425532	6.8443130212766	7.27046314893617	6.3338559787234	6.24691965957447	6.42526278723404	6.62231323404255	6.40888531914894	6.60398661702128	6.58925570212766	6.45685310638298	6.39630534042553	6.13835444680851	6.16130680851064	6.48632744680851	6.22544942553191	6.61379717021277	6.49493485106383	6.32353819148936	6.52993382978723	6.92202180851064	6.75929821276596	6.38000455319149	6.37545365957447	6.34556308510638	6.38601178723404	6.19970440425532
PKNOX2	4.24258725531915	4.09983595744681	4.07426010638298	4.36056221276596	4.09196829787234	3.95777876595745	3.86500565957447	4.05526070212766	4.12442134042553	4.07737934042553	4.03110846808511	4.12607895744681	4.18507027659575	4.24829708510638	4.34014936170213	3.66123153191489	3.69164331914894	3.61319661702128	3.73718789361702	3.73917595744681	3.95284540425532	3.75711617021277	3.752686	3.95574506382979	3.73820282978723	3.69985208510638	3.76963487234043	3.83396259574468	3.52483119148936	3.99227374468085	3.84194438297872	3.80304719148936	3.86999846808511	4.15523934042553	4.056301	4.256999	3.71829857446808	4.06773053191489	3.69396331914894
CHGB	9.80933208510638	8.80657182978723	7.85681121276596	6.81198276595745	8.8852770212766	7.63818376595745	8.02140378723404	9.78894685106383	8.87930076595745	9.30170265957447	6.79683514893617	8.59842972340426	8.70568274468085	9.2370180212766	11.5962330425532	6.10680759574468	5.76413191489362	6.8443130212766	6.22013634042553	5.6660699787234	6.85527327659574	4.59515695744681	6.45840772340425	7.3003179787234	5.59669172340426	6.07503306382979	8.25599082978723	6.43984038297872	5.39037595744681	8.41330614893617	5.49422746808511	6.84945976595745	6.20473304255319	8.93578889361702	6.12603321276596	7.59666963829787	5.53354208510638	8.74176629787234	7.04423080851064
HAPLN2	6.54682478723404	6.71094623404255	7.03805	7.01110263829787	7.05064525531915	7.3861944893617	7.46632280851064	7.13626204255319	6.92368474468085	6.33942370212766	7.18982821276596	6.03305989361702	6.96065563829787	6.18265025531915	6.26267642553191	8.76891621276596	7.85346580851064	8.70385853191489	7.68021372340426	9.33544795744681	8.36729717021277	7.32160214893617	7.54277585106383	7.35055010638298	7.88023053191489	7.16656655319149	8.07580642553192	7.13456563829787	8.86534017021277	8.50938265957447	7.496179	7.67453714893617	7.83601255319149	7.17916876595745	7.80011040425532	7.21911672340426	7.78617691489362	7.01110263829787	7.53486914893617
NPC1	5.32039840425532	5.780827	5.27614759574468	5.59527738297872	5.68262082978723	5.59016874468085	5.62459070212766	5.71494006382979	5.58244431914894	5.26843838297872	5.49972853191489	5.55533980851064	5.73382765957447	5.3896834893617	5.45993534042553	6.68148923404255	6.35965521276596	6.39703742553191	5.98295114893617	6.25882080851064	6.14552661702128	6.43795591489362	5.83038674468085	5.85658072340426	6.21301493617021	6.20600329787234	6.08492672340426	5.8974619787234	6.09546606382979	5.95171923404255	5.95336844680851	5.96134546808511	5.7132280212766	5.622959	6.01429463829787	5.46111559574468	5.83606436170213	5.55963444680851	5.6213264893617
VWA5A	6.2079709787234	5.76927740425532	5.52747134042553	6.01052208510638	5.66551008510638	5.40010874468085	4.741993	6.20473304255319	6.415444	6.20275942553191	5.12627908510638	6.11340617021277	6.15891357446808	6.53949861702128	6.26803946808511	3.99142921276596	4.54187321276596	4.70741025531915	5.03498689361702	4.62236370212766	5.02455642553192	4.17370306382979	4.8991070212766	6.04101582978723	4.66029031914894	5.1044674893617	4.93540674468085	4.61427727659574	4.70499731914894	5.24368608510638	4.17955727659574	5.40504240425532	4.46580312765957	6.39517640425532	4.82185268085106	5.67568823404255	4.57796244680851	5.15115914893617	4.8991070212766
DSTN	11.8310406808511	11.3063111702128	10.8207432340426	10.8087614680851	11.2619462553191	11.0215029574468	11.4201750425532	12.0206444255319	11.2504135531915	11.006971212766	10.8975546595745	11.3272587659574	11.1933946170213	10.738851212766	12.1131787659574	10.3725165957447	10.7256320425532	11.0395361702128	10.8422046382979	10.8087614680851	10.9191526170213	10.554624212766	10.337908	10.7187435319149	10.6007938510638	10.6062049787234	10.9924435531915	10.5082664893617	10.6991726808511	10.8207432340426	10.6241099361702	10.1837727021277	10.3874313404255	11.0730386808511	10.4263508297872	10.5340680425532	10.5838167659574	10.96087	10.9526835744681
ADAM23	7.0528854893617	6.115084	5.30554993617021	4.81055174468085	6.29002529787234	5.05141127659574	5.65510246808511	6.48708644680851	5.63143576595745	5.63765340425532	4.43841789361702	5.48472480851064	5.83486319148936	5.69195059574468	7.12771719148936	4.38005821276596	4.65977459574468	5.61035280851064	4.78330980851064	4.45167021276596	5.31074653191489	4.21049704255319	4.46366544680851	4.63638308510638	4.7282715106383	4.45604225531915	5.11446355319149	4.54243408510638	4.38657117021277	5.21776270212766	4.49661155319149	4.66601185106383	4.49368034042553	6.00854885106383	4.21137972340426	4.44178355319149	4.65977459574468	4.82873827659574	4.82359861702128
RRAS2	4.3032909787234	3.7813029787234	3.89397274468085	3.90160674468085	3.93511540425532	4.0286929787234	3.80575665957447	3.88315821276596	3.74175291489362	3.81044082978723	3.68980627659574	3.95395553191489	3.84239057446809	4.15794442553192	4.18456293617021	2.93613787234043	3.47523808510638	3.13453204255319	3.67286053191489	2.78507972340426	3.35903814893617	3.752686	3.45092710638298	3.65843970212766	3.1614769787234	3.44375453191489	2.98682531914894	3.73644640425532	3.37593672340426	3.2560449787234	3.53025965957447	3.46240121276596	3.12453717021277	3.99419163829787	3.59574493617021	3.53025965957447	3.50854944680851	3.78883187234043	3.94871004255319
RELN	6.69123663829787	6.88216368085106	6.37603812765957	5.780827	6.33942370212766	6.31745670212766	5.95001644680851	6.25660368085106	7.02175734042553	6.99067365957447	7.16132970212766	5.71223491489362	6.31438821276596	6.41075544680851	6.08788855319149	8.74479385106383	8.19589165957447	9.18418463829787	7.08197331914894	7.57217493617021	7.01482721276596	8.48122465957447	7.148545	6.40717391489362	8.13140719148936	8.11279531914894	9.22942119148936	6.98672310638298	7.41558393617021	7.77067357446809	7.61216070212766	8.19202319148936	6.65837382978723	7.47072180851064	6.88311019148936	6.33628429787234	8.30534419148936	8.33413495744681	7.06007531914894
ATP6V1H	9.24183687234042	9.02947225531915	8.5261309787234	7.35995985106383	8.46696640425532	8.3471380212766	8.22962157446809	8.84296276595745	8.84791580851064	8.41330614893617	7.67277287234043	8.27444540425532	8.20303953191489	8.54090059574468	9.42135019148936	6.9647534893617	7.72492287234043	8.01787370212766	7.63818376595745	7.10695359574468	8.13385778723404	7.92755031914894	7.73733219148936	7.75262119148936	7.27836580851064	7.51659036170213	8.01224342553192	7.55883846808511	7.38861529787234	8.1374645106383	7.51659036170213	7.65393427659574	7.08500727659574	8.70893963829787	7.57583968085106	7.45163082978723	7.47947738297872	8.05898636170213	7.76356527659574
NDUFS1	7.87437980851064	7.64519114893617	7.3586640212766	7.55120440425532	7.59666963829787	7.34074934042553	7.65595408510638	7.59468023404255	7.26385370212766	7.15005042553191	6.89897755319149	7.42538493617021	7.347243	7.60173217021277	8.05047934042553	6.20738057446809	5.86555546808511	7.30505321276596	7.26689589361702	6.47561353191489	7.55610057446809	7.41615827659574	6.55458689361702	7.10276072340426	6.68540087234043	6.06993008510638	7.17222970212766	6.91961491489362	6.76815076595745	6.82797144680851	6.79517019148936	6.79517019148936	6.50959304255319	7.16785474468085	6.33817723404255	6.7709524893617	6.37364029787234	7.10695359574468	7.04740644680851
RUNDC3A	8.67754359574468	8.65016638297872	8.39040534042553	6.76076668085106	8.45471131914894	7.60284474468085	8.27595282978723	8.26877661702128	8.27595282978723	8.17650804255319	7.6432550212766	7.39003614893617	8.42995712765958	7.98705953191489	8.33134442553192	7.3618894893617	6.78686568085106	7.23614510638298	6.85527327659574	6.4499820212766	7.69545923404255	5.81594036170213	7.26879974468085	7.12771719148936	7.04889236170213	7.41615827659574	7.54815523404255	7.14936655319149	6.90270863829787	7.63733008510638	7.23790025531915	7.60173217021277	7.43930274468085	8.02712585106383	7.01262642553191	7.61714410638298	7.24023070212766	7.66119131914894	6.96134585106383
TEX2	7.44281514893617	7.56843806382979	8.00979580851064	7.75703638297872	7.455128	7.40668612765957	7.73535780851064	7.49423438297872	7.74314214893617	7.70467861702128	7.88465808510638	7.61812661702128	7.67453714893617	7.57393004255319	7.32673019148936	7.728704	7.68598793617021	8.00979580851064	7.96598574468085	8.02017821276596	8.1906660212766	8.43426725531915	8.04672095744681	7.88241640425532	8.00559685106383	7.88907468085106	7.94747095744681	7.87735525531915	7.76183231914894	7.95250991489362	7.94747095744681	8.06452478723404	8.10440578723404	7.9051775106383	8.62054278723404	8.05776755319149	8.07452646808511	7.96399914893617	7.67277287234043
PSEN2	4.91823044680851	4.32264223404255	4.30399125531915	4.17955727659574	4.4814974893617	4.25561668085106	4.23485978723404	4.73713642553192	4.3265969787234	4.18456293617021	3.82310361702128	4.3492170212766	4.32752959574468	4.35612889361702	4.98532189361702	3.76815093617021	3.85793478723404	4.31064180851064	3.89532604255319	3.66919878723404	4.3652640212766	3.75418317021277	3.68980627659574	4.04130214893617	3.63632989361702	3.99011955319149	4.13443125531915	3.80067727659574	4.04277463829787	4.0955730212766	3.8510570212766	3.88510559574468	4.13499789361702	4.3703145106383	3.88072519148936	3.92287044680851	3.66350078723404	3.868173	3.90653314893617
GSPT2	6.88715078723404	6.97671459574468	6.58629680851064	5.9681529787234	6.23903829787234	5.60119774468085	6.05530278723404	6.51149755319149	6.56430385106383	6.28938872340426	5.98924963829787	6.03097736170213	6.22416808510638	6.31133853191489	6.42013646808511	4.87045087234043	5.86850125531915	5.29961027659574	5.88035221276596	4.63534961702128	5.92317825531915	5.98295114893617	5.84279172340426	5.52218444680851	5.18741438297872	5.11987623404255	5.18158095744681	5.22979006382979	5.33689742553192	6.0483434893617	6.080156	5.66732374468085	5.17765512765957	6.25829555319149	5.76078446808511	5.65262423404255	5.1044674893617	6.19415585106383	5.79558178723404
DAPK1	5.25966221276596	5.10140657446809	4.98580882978723	4.60951706382979	4.90865410638298	4.58667191489362	4.89714287234043	5.0032350212766	4.8853409787234	5.20268438297872	4.75941342553191	4.71866553191489	4.88744278723404	4.86244034042553	4.86843704255319	4.14483459574468	4.36835119148936	4.33378655319149	4.81962904255319	3.89308714893617	4.45167021276596	4.68412085106383	4.72149742553191	4.19751655319149	4.58862829787234	4.13993812765957	4.52311582978723	4.77793385106383	4.33965112765957	4.68811723404255	4.53050836170213	4.3100835106383	4.36567789361702	4.99437017021277	4.60455321276596	4.44842338297872	4.56316053191489	4.77473546808511	4.31821085106383
PARL	7.72192774468085	7.90071244680851	7.86395517021277	7.15644544680851	7.81703421276596	7.53736340425532	7.93665193617021	7.64134176595745	7.57786840425532	7.96676291489362	7.38460391489362	7.0302990212766	7.8190079787234	7.80671746808511	7.6675915106383	7.44552334042553	7.42699223404255	7.65086478723404	7.45240091489362	7.18124327659574	7.55291014893617	6.75526178723404	6.61850929787234	6.77798168085106	7.43930274468085	7.22930870212766	7.39511704255319	6.68463608510638	6.97157921276596	7.38311527659574	6.46750476595745	7.15243721276596	7.20993793617021	7.08810976595745	6.56072127659574	6.82307210638298	6.74708774468085	6.93099036170213	6.93099036170213
SESN1	6.63652319148936	7.34648293617021	7.30669053191489	6.59472855319149	6.68540087234043	7.12369793617021	6.80123395744681	6.43490540425532	7.10009378723404	6.79757878723404	7.11796146808511	6.66637242553191	6.83291657446809	7.14936655319149	7.24648429787234	7.58544144680851	7.91415540425532	7.24473040425532	7.03568025531915	7.70686327659574	7.44190434042553	7.71056161702128	7.04740644680851	6.95598136170213	7.66676470212766	7.80288159574468	7.31203014893617	7.24648429787234	7.83029957446808	7.62749082978723	7.25764876595745	7.38047953191489	7.54104782978723	7.2601319787234	7.13537078723404	7.17089491489362	7.69757153191489	7.68598793617021	7.16895696808511
FJX1	5.21934536170213	4.47832555319149	4.71866553191489	5.35058880851064	5.13566842553191	4.37954780851064	5.24526370212766	4.75513646808511	4.43109646808511	5.014688	4.83091104255319	4.64160772340426	4.81410031914894	4.63116812765957	4.61693904255319	3.42142925531915	3.21658317021277	3.17208678723404	4.50387108510638	3.1864860212766	3.20784604255319	3.01342108510638	4.46425680851064	4.33794968085106	3.58153372340426	3.3394815106383	4.18985017021277	4.4555650212766	3.23668808510638	3.90653314893617	3.41904261702128	4.36982010638298	4.71909704255319	4.45167021276596	4.01945259574468	4.39947234042553	4.46222225531915	4.74985840425532	4.28925153191489
PTPRN	7.50736523404255	6.69734525531915	6.02988704255319	4.95854040425532	7.20927821276596	6.49341712765957	6.54969468085106	7.16347644680851	7.5838135106383	6.5326655106383	5.27034636170213	5.72390287234043	7.12771719148936	6.66921976595745	7.63980142553191	5.2478589787234	5.11651929787234	5.77062070212766	4.96079278723404	5.22080653191489	5.74184527659575	4.34014936170213	5.35107325531915	5.3702340212766	5.17542731914894	4.94817385106383	5.87723493617021	5.24123557446809	5.74184527659575	6.09546606382979	5.22139817021277	5.36628525531915	5.15020176595745	6.86226831914894	5.1612785106383	5.96208906382979	5.0491300212766	6.41478457446809	4.68762623404255
FRRS1L	8.39318480851064	8.09401242553191	8.07728023404255	7.27124110638298	7.96502874468085	7.33175234042553	7.79596561702128	8.42995712765958	7.79596561702128	8.50234863829787	7.07281757446809	7.6622205106383	7.94410357446808	8.22122336170213	8.10584253191489	6.11665472340426	5.99900455319149	7.27836580851064	7.09935976595745	6.47478842553191	7.23337785106383	4.81410031914894	6.80963363829787	7.26185531914894	6.73329370212766	6.26803946808511	7.48894704255319	6.79480080851064	6.74296289361702	7.496179	6.52073478723404	6.95890531914894	6.58153463829787	8.17931631914894	6.42392491489362	7.29697493617021	6.33270546808511	7.61110068085106	7.49948804255319
CYP27A1	5.86850125531915	6.49697959574468	6.77377125531915	6.90119176595745	6.60824638297872	6.72748229787234	6.37859004255319	6.25036170212766	6.66261014893617	5.91406365957447	6.62664295744681	6.30564561702128	6.38601178723404	6.433612	5.70726385106383	8.29388921276596	7.65502744680851	7.45962159574468	7.32953395744681	7.41400780851064	7.01065141489362	7.45883185106383	7.7268324893617	6.20221921276596	7.28223757446808	7.93423206382979	7.00488972340426	7.24318159574468	7.16937046808511	7.11959795744681	6.80634327659574	7.37531268085106	6.91383206382979	6.54904908510638	7.96676291489362	6.78517955319149	7.39854785106383	6.54904908510638	6.46949608510638
STXBP1	11.0138674680851	10.9321696595745	10.554624212766	9.02947225531915	10.560119106383	9.75209989361702	9.99809536170213	10.6113109148936	10.5031694042553	10.560119106383	9.63333076595745	9.72572312765957	10.6431291489362	10.6241099361702	11.535524893617	8.99482385106383	8.73511317021277	9.84736893617021	9.156269	9.00130521276596	10.3464232765957	7.83855212765957	9.16947268085106	9.43731353191489	8.94404493617021	8.83027857446809	9.72176740425532	9.06769123404255	9.16783259574468	9.76706480851064	8.70727480851064	9.14942010638298	9.47145176595745	10.705409212766	8.88146061702128	9.71505572340426	9.16613144680851	9.99425423404255	9.11347791489362
IMPACT	5.82809812765957	4.99999053191489	5.86792563829787	5.676863	5.5697620212766	5.51431563829787	5.67859874468085	6.23193465957447	5.68094940425532	6.26803946808511	6.13108387234043	5.78522104255319	5.77476127659574	6.51213391489362	5.60416989361702	5.16182917021277	5.39037595744681	5.0435510212766	5.05624357446808	5.55422944680851	5.57647589361702	4.41070438297872	4.66768146808511	4.97278114893617	4.83667561702128	5.23181882978723	5.08787687234043	5.26389012765957	5.68947834042553	5.55862829787234	5.22648317021277	5.31536125531915	4.89030357446808	5.52909910638298	4.67632046808511	5.18632810638298	5.47127910638298	4.93588859574468	5.6574285106383
NUP93	7.26085070212766	7.00660480851064	5.89607585106383	6.09939991489362	7.31966772340426	6.55278380851064	6.84945976595745	7.10695359574468	6.64054829787234	6.59735417021277	6.3251800212766	6.89897755319149	7.17987906382979	6.46750476595745	6.99786663829787	6.08198176595745	5.83660493617021	6.24576810638298	5.9681529787234	6.33066331914894	6.64324746808511	6.12480610638298	5.98855214893617	6.23025740425532	5.98482891489362	6.16079995744681	6.43557987234043	5.75744127659574	6.31636334042553	6.63925463829787	5.73382765957447	5.64254614893617	6.22207214893617	6.64054829787234	5.54255846808511	6.08254146808511	5.87359617021277	6.19061244680851	6.10966282978723
PAK2	4.9437734893617	4.91284806382979	5.1029394893617	5.09434993617021	5.07889968085106	5.01927882978723	5.04799544680851	5.05401021276596	5.07503744680851	4.51242634042553	4.8111194893617	5.42479685106383	5.16875727659574	4.69608870212766	4.97110061702128	5.47621889361702	5.3896834893617	5.48731429787234	5.33757489361702	5.12835689361702	5.25334753191489	5.63035510638298	5.24691021276596	5.25334753191489	5.30831938297872	5.36463010638298	5.40504240425532	5.50108870212766	5.2965889787234	5.38513361702128	5.44140327659574	5.40071389361702	4.73497991489362	5.2673964893617	5.195895	5.14630176595745	5.44065404255319	5.47942276595745	5.46687559574468
FBL	7.98705953191489	8.27294053191489	8.44359214893617	8.39927846808511	8.25907278723404	8.77482878723404	8.34588206382979	8.02352176595745	8.33134442553192	8.25469025531915	8.88332323404255	8.43426725531915	8.46376180851064	8.12166221276596	7.91635034042553	9.43731353191489	8.77656593617021	8.91830276595745	8.50618191489362	8.88146061702128	8.49143182978723	8.89711857446808	8.46871219148936	8.70568274468085	9.29232725531915	9.20580595744681	8.97837482978723	8.76048789361702	9.04445461702128	8.74635214893617	8.68306514893617	8.78172472340426	8.77810374468085	8.38427240425532	8.82013268085106	8.48688659574468	8.5489209787234	8.72451940425532	8.86008408510638
DOCK1	6.981869	6.84371227659574	6.68272574468085	7.20927821276596	7.4369364893617	6.15645055319149	7.35525361702128	7.30669053191489	6.78313087234043	7.30914642553191	7.24186882978723	7.27553310638298	7.29861589361702	6.87972093617021	6.7695740212766	7.48556138297872	7.18737714893617	7.74625836170213	7.06548057446809	7.66308436170213	7.35701082978723	7.42780819148936	7.47621163829787	7.46042863829787	7.93557259574468	7.63818376595745	8.08668272340426	7.48376242553192	7.59226991489362	7.69957687234043	7.06075112765957	7.83689685106383	7.73448787234043	7.44799172340426	7.54442444680851	7.72192774468085	7.88352791489362	7.68163493617021	7.29774204255319
RNFT2	6.49040968085106	6.18504846808511	5.7084244893617	5.0534155106383	6.0483434893617	5.32434587234043	5.80069546808511	5.97004587234043	6.16326776595745	5.65095312765957	5.17137244680851	5.39951880851064	6.14805372340426	5.70786953191489	6.38000455319149	5.05457923404255	4.79239304255319	5.45169414893617	4.86244034042553	4.54079763829787	5.81761159574468	5.09661940425532	5.10649738297872	5.11651929787234	4.91477378723404	5.19811057446809	5.33446257446808	4.76558461702128	4.62127434042553	5.69978385106383	5.2478589787234	4.7682110212766	5.06114055319149	5.99056753191489	4.79190446808511	4.93428246808511	5.25334753191489	5.33757489361702	4.98629755319149
SLCO3A1	5.333927	5.69561104255319	5.01236736170213	6.09141721276596	5.98003193617021	6.19235304255319	5.6080269787234	5.74730589361702	6.1007029787234	5.09912755319149	5.78766034042553	5.58775674468085	5.89985061702128	5.31338774468085	5.3521259787234	7.76869714893617	6.55669582978723	6.86093978723404	6.29782195744681	6.64054829787234	6.55817987234043	6.70808825531915	6.71238859574468	6.17502463829787	6.6800479787234	6.43230257446809	6.28141825531915	6.28141825531915	6.29782195744681	5.97956910638298	6.63328282978723	6.88530546808511	6.26881055319149	5.65942568085106	7.23790025531915	5.70380031914894	6.16130680851064	5.72043738297872	6.07858074468085
PNMAL1	9.7808519787234	9.34110478723404	8.712481	7.99317006382979	8.98235414893617	8.49472182978723	8.43723157446808	9.41847053191489	9.12177827659574	9.30521995744681	7.93557259574468	8.68479117021277	8.63206561702128	9.42135019148936	10.1206364893617	6.88311019148936	7.63050108510638	8.39592546808511	8.18614206382979	6.99247053191489	8.66370257446808	7.65862719148936	7.73073304255319	7.83254265957447	7.49784829787234	7.50549010638298	8.13140719148936	7.80960846808511	7.64608553191489	8.81214829787234	7.55976087234043	8.61720465957447	7.49184427659574	9.2490690212766	7.06393842553191	7.70862680851064	7.46394891489362	8.23860429787234	8.43723157446808
HLTF	8.44635385106383	7.86021253191489	8.47205210638298	8.15190244680851	8.24656346808511	8.37496034042553	8.44359214893617	8.23612444680851	7.92137742553192	8.79819829787234	8.31567338297872	8.17279893617021	8.2870020212766	8.70385853191489	8.77975465957447	7.26788776595745	7.75384717021277	8.23751329787234	7.68490968085106	8.14960529787234	8.07956472340426	7.53180144680851	7.26962470212766	7.86021253191489	7.82301312765957	7.45797323404255	8.11159576595745	7.51333474468085	8.03260223404255	8.34961031914894	6.8983169787234	7.77880085106383	8.24510619148936	7.89305738297872	7.17684936170213	7.32509291489362	7.66913674468085	7.62217408510638	7.95105814893617
SEH1L	7.0386209787234	6.78901582978723	6.85783280851064	7.07943682978723	6.87053178723404	6.92791540425532	6.96552829787234	6.90746431914894	7.01020019148936	6.55888814893617	6.23074459574468	6.85853523404255	6.71530431914894	7.32509291489362	7.1432325106383	6.11606431914894	6.84883282978723	6.79517019148936	6.05282463829787	6.7695740212766	6.64054829787234	5.995335	5.49766810638298	6.00739180851064	6.28370931914894	5.44443125531915	6.83445489361702	5.98482891489362	5.80423678723404	6.07051074468085	5.44664221276596	6.3293679787234	5.25174629787234	6.58696972340426	5.7484889787234	5.76024974468085	6.27092061702128	6.37932527659574	6.73948627659574
SPOCK1	8.32839361702128	8.69199827659575	8.952534	8.91424985106383	8.84085444680851	8.64577559574468	8.90347072340426	9.0320615106383	8.98650221276596	8.60561361702128	9.39423846808511	8.6154999787234	9.18215276595745	8.86534017021277	9.04650993617021	10.0065742978723	9.32033155319149	9.58953208510638	9.30521995744681	10.2577256382979	9.41069438297872	9.32608959574468	8.99697617021277	9.73244670212766	9.63641323404255	9.7404789787234	9.81319514893617	9.30521995744681	10.1742997021277	9.41069438297872	9.06973959574468	9.75656495744681	8.87150246808511	9.17158495744681	8.84085444680851	9.32799697872341	9.66252421276596	9.19086134042553	9.30521995744681
SEC14L1	5.43419108510638	6.14233555319149	6.80046561702128	6.1618774893617	6.32138659574468	5.9016449787234	6.20600329787234	5.58510529787234	5.91158870212766	5.70501772340426	6.7989690212766	5.91958465957447	6.1360509787234	6.15577623404255	5.56225370212766	6.27759740425532	7.17222970212766	6.47631114893617	7.22930870212766	6.37364029787234	6.91232780851064	7.23943738297872	6.55149880851064	6.3711079787234	6.69602761702128	6.43746795744681	6.54099731914894	6.59889019148936	6.41751717021277	6.65097678723404	7.45084704255319	6.31686323404255	6.70517536170213	7.02811423404255	6.41751717021277	6.3121609787234	7.37770795744681	7.3795909787234	7.0030274893617
TJAP1	5.59123382978723	5.26389012765957	5.74390934042553	6.24037738297872	5.92254146808511	6.26803946808511	5.8293444893617	5.88092712765957	5.58723144680851	5.24015170212766	6.08670123404255	5.86161893617021	6.02741182978723	5.78766034042553	5.50866223404255	6.92202180851064	6.26186257446809	6.38527970212766	6.04053236170213	6.32762087234043	6.66126227659574	6.2996430212766	6.09022659574468	6.07503306382979	6.63978265957447	6.72748229787234	6.16834391489362	6.25077404255319	6.80846838297872	6.26267642553191	6.66261014893617	6.44664431914894	6.34668891489362	5.93692334042553	7.14452072340426	5.94834591489362	6.41478457446809	5.79760517021277	6.13556344680851
DOPEY1	5.17862785106383	4.90144678723404	5.45226636170213	4.7165920212766	5.02292059574468	5.21579538297872	4.72339536170213	4.97442782978723	4.70356540425532	5.36463010638298	5.23588106382979	4.74033393617021	4.98629755319149	5.49051517021277	5.27614759574468	4.4494729787234	4.73664357446809	4.468076	4.30222774468085	4.94224874468085	4.57299682978723	4.28737821276596	3.85655895744681	4.56684344680851	4.03211817021277	4.6535654893617	4.7693085106383	4.54684770212766	5.0631070212766	4.93651440425532	4.16506946808511	4.75080161702128	4.43160138297872	4.78175231914894	4.05159485106383	4.33065846808511	4.73021217021277	4.65020242553191	4.86722019148936
CPM	4.84146482978723	5.21195014893617	5.13201406382979	5.46332365957447	5.32906927659575	5.78138980851064	5.53982231914894	5.56920991489362	5.67165578723404	5.17862785106383	5.36683317021277	5.16074423404255	4.92153793617021	5.68208406382979	5.01629491489362	6.92280685106383	6.31686323404255	6.46475312765957	5.6660699787234	6.28313504255319	5.83712670212766	6.18265025531915	5.17765512765957	6.07677119148936	6.26459965957447	5.49716221276596	6.16771763829787	6.10420682978723	6.7175114893617	5.62738734042553	6.17449380851064	5.84807185106383	5.94789876595745	5.4664440212766	5.31024246808511	5.76576082978723	6.01240880851064	6.05159519148936	5.76469425531915
CDR2L	6.46060370212766	6.16834391489362	6.3264040212766	6.02454363829787	6.35214589361702	6.43854585106383	6.87776334042553	6.55607827659574	6.50632634042553	6.37745414893617	6.55944036170213	5.80130636170213	6.58848665957447	5.753939	6.88073580851064	8.34262165957447	6.89410731914894	7.5491545106383	6.70020704255319	7.34472787234043	7.13969519148936	6.86484895744681	7.79480761702128	6.53591365957447	7.10906874468085	7.55471306382979	7.27553310638298	6.6252709787234	7.23536742553191	6.81434682978723	6.79757878723404	7.74625836170213	7.46632280851064	6.85652674468085	7.90858838297872	6.53681293617021	6.98036729787234	6.77582993617021	6.57492772340426
PRPS1	6.57636359574468	6.79824923404255	5.08940272340426	5.22979006382979	6.17972906382979	5.41401087234043	6.29911368085106	6.36784740425532	6.08622127659574	5.73682776595745	4.61861789361702	6.34892991489362	5.52689485106383	5.58606134042553	6.7175114893617	4.56164791489362	5.08194076595745	5.45812582978723	5.30113589361702	4.94583061702128	4.98476819148936	4.34466970212766	5.13566842553191	5.22241293617021	4.67083659574468	3.96976295744681	5.004243	5.07785659574468	5.08353412765957	4.99059927659574	4.19751655319149	5.24850657446809	4.62571763829787	5.8153405106383	4.92921985106383	5.10649738297872	4.94917459574468	5.1029394893617	5.77411376595745
AAGAB	5.87125393617021	5.40945074468085	5.29827365957447	4.94710480851064	5.36129987234043	4.98421621276596	5.30725055319149	5.28894517021277	5.32906927659575	5.04133968085106	4.75721485106383	5.00472746808511	5.19909682978723	5.15793191489362	5.7293175106383	4.78490908510638	4.47244129787234	4.63638308510638	5.0491300212766	4.71002423404255	5.00068336170213	5.00926344680851	4.72191680851064	4.97725031914894	4.68642670212766	4.53111744680851	4.85284908510638	4.81513223404255	4.69654631914894	4.73768068085106	5.0784905106383	4.85984963829787	4.76337889361702	5.18357982978723	4.48596591489362	4.85460659574468	4.80112876595745	4.93428246808511	5.18692982978723
WWC3	5.80230178723404	6.5635180212766	6.65097678723404	6.53122046808511	6.45365853191489	6.66637242553191	6.28434057446808	6.03767540425532	6.16894480851064	6.0446950212766	6.71476965957447	6.24861076595745	6.42324555319149	6.101143	5.51709753191489	7.05366972340425	6.70437546808511	6.95233304255319	6.55745489361702	6.9405389787234	6.5755840212766	7.07421736170213	7.22094487234043	6.47208082978723	7.47157412765957	6.93908029787234	7.20860627659575	7.09164361702128	6.72673217021277	6.51530663829787	7.14452072340426	7.32259023404255	6.96924927659575	6.26059906382979	7.11070253191489	6.74640661702128	6.3514564893617	6.7292245106383	6.52760242553191
PNRC1	6.84883282978723	7.22317644680851	7.10754076595745	7.70686327659574	6.98831278723404	6.91883463829787	7.2533350212766	7.18661714893617	6.93826353191489	7.54104782978723	7.57946191489362	7.22673123404255	7.42610336170213	6.80634327659574	6.83291657446809	7.94248421276596	7.59666963829787	7.21531695744681	7.99414627659574	7.88241640425532	7.38691819148936	7.47410617021277	7.52514274468085	7.81379853191489	7.67373423404255	7.85054663829787	7.40573282978723	7.72282729787234	7.56571485106383	7.44190434042553	7.62678857446809	7.57583968085106	7.48218165957447	7.58822572340426	7.24718031914894	7.72585908510638	8.44518634042553	7.8346484893617	7.73153276595745
NUFIP1	3.77705538297872	3.7836569787234	3.60165568085106	4.05850557446808	3.81755559574468	3.93605057446808	3.96257138297872	3.716833	3.82082282978723	3.79908708510638	3.72164814893617	4.03211817021277	3.7629189787234	4.16506946808511	3.92718346808511	3.68117274468085	3.53515129787234	3.60670608510638	3.47688540425532	3.99988268085106	3.51575859574468	3.27301025531915	3.55155276595745	3.51946142553191	3.56465931914894	3.33561776595745	3.81131389361702	3.55830327659574	3.5402144893617	3.65048638297872	3.27578427659574	3.61998440425532	3.53268970212766	3.7202569787234	3.55885719148936	3.58370634042553	3.58441563829787	3.74946155319149	3.72219404255319
LOC101928623	9.19854417021277	9.05646336170213	8.65016638297872	7.59666963829787	8.69958319148936	8.72812276595745	8.63964076595745	8.55420604255319	8.82384825531915	8.79043842553192	8.18766231914894	7.83123561702128	8.77810374468085	8.65690442553191	8.94206391489362	7.98805374468085	7.92372472340426	8.28531163829787	7.46147185106383	8.16535382978723	8.78503746808511	7.81160140425532	7.77468855319149	7.84664091489362	8.16112893617021	8.39455859574468	8.22548095744681	7.5491545106383	7.73635438297872	8.23367208510638	7.6432550212766	8.01224342553192	7.80011040425532	8.41445123404255	7.31061510638298	7.79596561702128	7.3861944893617	7.95250991489362	7.73073304255319
EHBP1	6.80342844680851	6.8954224893617	6.22661219148936	6.1350260212766	6.72072317021277	5.99184193617021	6.54392531914894	6.67724542553191	6.73807034042553	6.67724542553191	6.11219614893617	6.19970440425532	6.55346042553191	6.52493374468085	6.56145774468085	5.81761159574468	5.91901921276596	5.99592793617021	6.27092061702128	5.97181121276596	6.03767540425532	6.01109517021277	6.07238480851064	6.23451574468085	6.08788855319149	6.04709689361702	6.09494806382979	6.22207214893617	5.94481942553192	6.09939991489362	5.77188240425532	6.43431555319149	5.84807185106383	6.47631114893617	6.06742353191489	6.16032593617021	6.1007029787234	6.41612346808511	6.11113482978723
MLLT11	11.7158483404255	11.3658985106383	10.3725165957447	9.88009407446808	10.9767400638298	9.8963285106383	10.6497948085106	11.2116792765957	11.3558919574468	11.1077479787234	9.62040576595745	10.4979095957447	10.7256320425532	10.9058273829787	11.971219	9.55631280851064	8.92967419148936	10.4622735106383	9.52470487234043	9.18418463829787	10.554624212766	7.91041025531915	9.86284193617021	9.84736893617021	9.56653212765957	9.15406585106383	10.4774244680851	9.3835285106383	9.08479385106383	10.2281680638298	8.71559385106383	10.1086683191489	9.00130521276596	10.7825801702128	8.57595774468085	9.78894685106383	9.31830642553192	10.4723222340426	9.66252421276596
CERS2	8.06958870212766	7.80190557446809	8.29388921276596	8.85388206382979	8.64275212765958	8.95847874468085	8.8161679787234	8.62054278723404	8.45471131914894	7.83689685106383	9.08683789361702	9.09517410638298	9.04650993617021	7.34313921276596	7.79709091489362	9.67248610638298	9.48392095744681	9.16098427659574	9.01227321276596	9.47732555319149	8.87150246808511	9.44634687234043	9.40511131914894	9.22557619148936	9.08683789361702	9.5373135106383	9.09244417021277	9.22284506382979	9.42663055319149	8.78850929787234	8.96843393617021	8.98065723404255	8.86734910638298	8.82384825531915	9.62978853191489	8.97409293617021	9.43439282978723	8.83180538297872	8.76446863829787
MUS81	5.60361023404255	5.76672410638298	5.98178927659574	6.3711079787234	5.562897	5.96134546808511	5.64254614893617	5.68947834042553	5.85982463829787	5.64821276595745	5.75038006382979	5.56748621276596	5.68026259574468	5.19761544680851	5.4664440212766	6.24375117021277	5.98687576595745	6.46690770212766	6.08317034042553	6.05465191489362	6.080156	6.78107414893617	6.58848665957447	6.32581995744681	5.83712670212766	6.19061244680851	6.56291417021277	6.23783065957447	6.27218527659574	6.1810650212766	6.22661219148936	6.61240131914894	6.34004421276596	5.92317825531915	6.73481023404255	6.10295342553191	5.96208906382979	5.89985061702128	5.56411534042553
LPAR1	8.43136925531915	8.04390563829787	7.87555212765957	8.66543363829787	9.04033106382979	8.47625682978723	8.50618191489362	9.18624204255319	8.12166221276596	8.41137112765957	8.61720465957447	8.61385723404255	9.06769123404255	8.11423134042553	8.17931631914894	9.49219525531915	9.19341165957447	9.68258523404255	8.64275212765958	9.54106270212766	8.67598746808511	9.68605810638298	8.56768393617021	8.94641368085106	9.78894685106383	9.3787824893617	9.55971461702128	9.14653740425532	9.73244670212766	8.82584131914894	9.29956387234042	9.30521995744681	9.19341165957447	8.59501259574468	8.67598746808511	8.86008408510638	9.14462787234043	8.89934765957447	9.50104110638298
SHANK2	3.80899689361702	3.69023142553191	3.91990012765957	3.47022357446808	3.71158976595745	3.8991819787234	3.72390142553191	3.77097085106383	3.68550178723404	4.02534544680851	3.72517912765957	3.61157574468085	3.60377489361702	4.07590163829787	3.9492020212766	3.34242736170213	3.43518376595745	2.8839804893617	3.42964812765957	2.98458208510638	3.30672310638298	2.657449	3.33076574468085	3.25071091489362	3.31813993617021	3.0274249787234	3.4740335106383	3.49726827659574	3.17631457446809	3.12387917021277	3.339836	3.27379004255319	3.28341865957447	4.09291234042553	2.92271117021277	3.50294638297872	3.48515210638298	3.85029659574468	3.62492504255319
KIF1C	5.21087431914894	5.3896834893617	5.48044495744681	5.14572672340426	5.12061012765957	5.21390138297872	5.18158095744681	5.3185549787234	5.18313110638298	5.55586489361702	5.72884234042553	5.07159368085106	5.20268438297872	5.32731717021277	5.11702685106383	6.04782431914894	5.46975021276596	5.63765340425532	5.50813319148936	5.66848042553192	5.58723144680851	5.86555546808511	5.72884234042553	5.41831382978723	6.02930914893617	5.4987225106383	5.87015957446808	5.86555546808511	5.82334436170213	5.5502864893617	5.87536157446809	5.72152617021277	5.82096057446809	5.26433817021277	5.77598640425532	5.59781006382979	5.61240985106383	5.34215136170213	5.17483027659574
PEG10	9.79645276595745	8.73511317021277	6.66039504255319	5.36129987234043	8.67258293617021	6.26333182978723	8.39759536170213	9.70433023404255	8.67400961702128	8.30218644680851	5.76996108510638	8.73511317021277	8.6001800212766	7.50036182978723	10.0176090212766	5.49816159574468	5.04530321276596	5.96763865957447	5.42362965957447	5.86161893617021	5.6403844893617	4.64326980851064	5.55533980851064	6.36974640425532	6.07858074468085	5.55273129787234	6.6800479787234	6.3293679787234	5.77062070212766	7.12847370212766	5.02292059574468	5.7859369787234	4.97615055319149	9.08882431914894	5.08990244680851	6.65431306382979	6.32416246808511	7.38460391489362	6.83069391489362
NUPR1	8.64577559574468	9.19086134042553	10.0741009148936	8.03020557446808	8.30393091489362	9.64599791489362	9.09088485106383	8.86734910638298	9.07859644680851	9.16098427659574	9.89209572340426	8.42708674468085	8.23860429787234	8.81214829787234	8.24922721276596	10.1159353191489	10.4774244680851	10.0849798510638	9.25936674468085	9.45830310638298	9.61681978723404	10.0383818510638	11.2017520851064	9.78894685106383	10.0020545531915	10.3229463829787	10.0337800851064	9.64599791489362	9.10425353191489	10.0476756595745	10.2531666170213	8.88332323404255	9.59300508510638	9.48030304255319	10.5340680425532	9.55631280851064	10.4385246170213	10.0619012553191	9.42135019148936
CDC27	5.6342249787234	5.19648419148936	4.85757761702128	4.92703476595745	5.27420091489362	4.67143306382979	5.00271912765957	5.40775572340426	5.09851327659575	5.04799544680851	4.73664357446809	5.29480934042553	5.34695338297872	5.03498689361702	5.65585378723404	4.69183989361702	4.84795219148936	4.79950840425532	4.89082538297872	5.03498689361702	4.82312125531915	4.69654631914894	4.67518085106383	4.95163768085106	4.75399204255319	4.57513374468085	4.88744278723404	4.59359534042553	4.75828704255319	4.77245489361702	4.70356540425532	4.78931942553191	4.58915531914894	5.00068336170213	4.60067959574468	4.76191336170213	4.69241327659574	4.8518819787234	4.97110061702128
HPRT1	9.70433023404255	9.29956387234042	7.79913308510638	8.53444372340426	8.90541274468085	8.60561361702128	8.41137112765957	9.16947268085106	9.25408702127659	9.1089405106383	6.61182659574468	8.93578889361702	8.04898027659574	9.29956387234042	10.204623787234	6.23616172340426	6.95106017021277	7.26288908510638	7.24397608510638	6.96412859574468	7.8346484893617	4.83511312765957	6.6590430212766	7.33721157446809	6.09421114893617	7.31799640425532	7.83029957446808	7.13626204255319	7.37531268085106	8.00559685106383	5.30664431914894	8.01371923404255	6.13658106382979	9.11132044680851	5.59576895744681	7.95250991489362	7.19056234042553	8.4033815106383	8.06316519148936
MAGEL2	3.91361087234043	4.33240189361702	3.6554400212766	3.02139491489362	3.66791674468085	3.34099244680851	3.15455693617021	3.51982604255319	3.78319870212766	3.73917595744681	3.13791495744681	3.2932105106383	3.49549223404255	3.79955261702128	4.08818621276596	3.0524745106383	2.62005538297872	3.20826140425532	2.63432382978723	3.024317	3.17401838297872	3.02235461702128	2.50236540425532	3.16070312765957	3.18334180851064	2.63877263829787	3.37307046808511	3.19571421276596	2.77073753191489	3.18578627659574	3.164298	3.17145357446809	2.76704229787234	3.29348980851064	2.93376512765957	2.65468240425532	3.12636185106383	3.75792191489362	3.18397668085106
CNPY2	7.81064821276596	7.59859121276596	7.51499634042553	8.09788306382979	7.92006895744681	7.99523161702128	7.85881612765957	7.82692436170213	7.64793957446808	7.66308436170213	7.58458353191489	7.88465808510638	7.95250991489362	7.73073304255319	7.81468363829787	7.72772423404255	7.43762157446808	7.79480761702128	7.543464	7.50891574468085	7.55976087234043	7.32858440425532	7.36525825531915	7.82594055319149	7.48462080851064	7.78806591489362	7.29697493617021	6.89104965957447	7.41400780851064	7.21772574468085	7.37625629787234	7.42198482978723	7.47072180851064	7.3918134893617	7.38224157446809	7.53979806382979	7.10626863829787	7.42389019148936	7.52591070212766
CXXC1	5.84492534042553	6.10726034042553	6.12425157446808	5.71587765957447	5.8986464893617	5.999744	5.98807119148936	5.75091510638298	6.21483521276596	5.84807185106383	6.12716465957447	5.79035625531915	5.97956910638298	6.11113482978723	5.95624974468085	6.41696174468085	6.17132993617021	6.71321131914894	6.43932044680851	6.33568970212766	6.38073014893617	6.60751074468085	6.68663544680851	5.98924963829787	6.38601178723404	6.31686323404255	6.35407910638298	6.47764170212766	5.86963480851064	6.18574985106383	7.01482721276596	6.47090576595745	6.60751074468085	6.17813614893617	7.09034846808511	6.28194682978723	6.39338236170213	6.28313504255319	5.92813557446808
FIG4	7.79166480851064	8.17173712765957	7.89305738297872	7.1432325106383	7.73073304255319	6.785991	7.44751357446809	7.26288908510638	8.08879093617021	7.84859631914894	7.6622205106383	7.04651157446809	7.60173217021277	7.75149514893617	8.00979580851064	7.31286036170213	6.73540378723404	6.94306263829787	7.50187734042553	7.06151717021277	7.48556138297872	7.02529655319149	7.07281757446809	7.44446059574468	6.6893060212766	6.89956895744681	7.00082842553191	6.86698055319149	6.97010455319149	7.02529655319149	7.01110263829787	7.25666912765957	7.08576182978723	7.43591438297872	6.94306263829787	7.08007619148936	7.21062540425532	7.15893806382979	6.82872942553191
IST1	8.22696991489362	8.36729717021277	8.85573612765957	8.84085444680851	8.58767189361702	9.06973959574468	8.27841631914894	8.49143182978723	8.57088189361702	8.13140719148936	8.62571846808511	8.34840576595745	8.61720465957447	8.30670678723404	7.80671746808511	9.37618546808511	9.08479385106383	9.02163114893617	9.10221110638298	8.98065723404255	9.09088485106383	9.49844206382979	9.06215991489362	8.79252923404255	9.09936621276596	8.86377323404255	8.79043842553192	9.02351895744681	8.85199670212766	8.8618185106383	9.08882431914894	9.3680184893617	9.20580595744681	8.4033815106383	9.10425353191489	8.58592880851064	8.82198546808511	8.41330614893617	8.92760202127659
AP3B2	8.59088568085106	7.71897695744681	6.71933346808511	5.72830214893617	7.71818812765957	6.45174117021277	6.69675780851064	7.61519125531915	7.94327631914894	7.57866289361702	5.63832672340425	6.36862027659574	7.43930274468085	7.14025757446808	8.34588206382979	4.77418427659574	5.20543312765957	6.46949608510638	5.18357982978723	5.33992338297872	7.09261742553192	4.59624178723404	6.2423035106383	5.84672787234043	5.57027174468085	5.60416989361702	6.50035127659574	5.43123823404255	5.510293	6.88908831914894	4.97225661702128	6.33523657446808	5.64094791489362	7.44552334042553	5.18097591489362	6.13716065957447	5.69034527659574	6.25036170212766	5.42095077659574
NRXN1	6.46356031914894	6.00157031914894	5.195895	4.83380076595745	6.24431036170213	5.00873921276596	5.68669625531915	6.11860085106383	5.79698159574468	5.4647554893617	4.78830059574468	5.41760904255319	5.87359617021277	5.31983140425532	6.77798168085106	4.86628291489362	4.88975638297872	5.25106812765957	4.97615055319149	4.71090185106383	4.90723093617021	4.62622495744681	4.88303455319149	5.1402220212766	4.70741025531915	3.71579121276596	5.15656508510638	4.66645427659574	4.30854961702128	5.31448038297872	4.88158763829787	4.77418427659574	4.9122595106383	5.29548006382979	3.76914844680851	4.65130268085106	4.9437734893617	5.35844570212766	4.94710480851064
RAB3A	9.81319514893617	9.02562180851064	8.79043842553192	7.4863665106383	9.362108	8.22548095744681	8.90159512765957	9.28032114893617	9.03647942553192	8.5889745106383	8.46562670212766	8.18048785106383	9.11769210638298	8.79615387234043	8.63391314893617	7.75149514893617	6.92572342553192	7.39110182978723	7.35921542553191	7.97468712765957	7.79166480851064	6.07503306382979	8.11659555319149	7.68890904255319	7.455128	7.30176827659574	7.8939989787234	7.39598887234043	7.53579721276596	7.66586025531915	7.58970208510638	8.1431885106383	8.56768393617021	9.33779695744681	7.45084704255319	8.72087078723404	8.01224342553192	8.10085178723404	7.207795
TMEM35A	7.91041025531915	7.41297789361702	7.02957989361702	5.58148814893617	7.78529176595745	5.44140327659574	7.51248927659574	8.21547265957447	7.76869714893617	7.85881612765957	5.25706808510638	7.35620004255319	7.20463604255319	7.77169112765957	8.44359214893617	5.29775542553192	5.48627038297872	5.92195359574468	5.8874215106383	4.48545844680851	5.69142746808511	4.09241136170213	5.92726325531915	6.27158182978723	4.99219085106383	4.15924985106383	5.60956821276596	5.41940312765957	4.41782857446808	6.00739180851064	5.29294982978723	6.12480610638298	5.22648317021277	7.74854921276596	5.14630176595745	6.5460015106383	6.2260094893617	7.01020019148936	6.31816661702128
TBC1D9	6.36153140425532	5.69142746808511	4.93892104255319	5.30249634042553	5.9574424893617	5.28092495744681	5.64505306382979	6.29066676595745	5.58659868085106	5.63035510638298	4.63638308510638	5.7313369787234	5.68877121276596	5.62459070212766	6.84158827659575	4.21100157446809	4.64870329787234	5.02392425531915	4.91707023404255	4.89714287234043	4.61813882978723	3.04568155319149	4.42214442553191	4.69865685106383	4.59470421276596	4.78882155319149	5.15737636170213	4.96848182978723	5.01071327659574	5.06829744680851	3.87339340425532	5.00873921276596	4.51191059574468	5.64695363829787	4.08289308510638	4.94645759574468	5.05457923404255	5.32493810638298	5.26084389361702
NPTN	11.1229733404255	10.6241099361702	9.94327359574468	9.62978853191489	10.554624212766	9.96318008510638	10.3423566170213	10.7126826170213	10.5838167659574	10.8884562765957	9.08882431914894	10.3076092765957	10.3636133404255	10.4926745531915	11.3361757659574	8.47352310638298	9.66562912765957	9.8787610212766	9.2947499787234	9.22721470212766	9.81673240425532	8.33559091489362	9.01227321276596	9.38625670212766	9.5727965106383	9.08248285106383	9.92734891489362	9.12351595744681	9.69269644680851	9.89209572340426	8.07217419148936	9.39723936170213	8.29218719148936	10.6007938510638	8.27841631914894	9.42390246808511	9.39723936170213	10.0974966595745	9.84736893617021
KRCC1	6.60323382978723	6.99067365957447	6.74502831914894	8.19902572340426	7.14392387234043	7.21129157446808	7.22995719148936	6.98918385106383	6.94384270212766	6.32462229787234	6.93099036170213	7.90616219148936	7.0585260212766	6.91305082978723	6.66921976595745	6.83869806382979	7.83689685106383	7.10985331914894	8.11159576595745	7.66029385106383	7.44863659574468	8.01660159574468	7.91307125531915	7.3302704893617	7.66913674468085	7.73842723404255	7.54442444680851	7.728704	7.68163493617021	7.81798689361702	8.29796942553192	8.00305885106383	7.47621163829787	7.66406361702128	8.14196668085106	7.69169755319149	7.88023053191489	8.02257342553191	8.06060955319149
CDK2AP2	6.53591365957447	7.12605659574468	7.20687827659574	7.34397753191489	6.72673217021277	7.09034846808511	7.17382553191489	6.51289008510638	7.23235510638298	6.5800720212766	7.49710034042553	7.30251365957447	6.6503655106383	6.49341712765957	6.66773653191489	8.50096336170213	6.45840772340425	7.34570089361702	7.83254265957447	7.35055010638298	7.58124436170213	6.81434682978723	9.12961036170213	8.2126029787234	8.12787342553191	8.16535382978723	7.63980142553191	8.64577559574468	7.9287624893617	7.73635438297872	8.66881593617021	8.09008065957447	7.18065429787234	7.80389387234043	9.30730561702128	8.36403612765957	7.9703190212766	7.91187523404255	7.44644474468085
CRYBG3	4.89776710638298	5.54423891489362	6.03362538297872	6.63499759574468	5.36324110638298	6.11340617021277	5.80130636170213	5.6667279787234	6.01630306382979	5.92726325531915	5.86223389361702	5.92195359574468	5.73214155319149	5.89811846808511	5.46790527659574	6.45967853191489	7.9802725106383	6.78036146808511	6.23970621276596	6.97734882978723	6.76268093617021	7.70952065957447	5.85485314893617	6.55669582978723	7.09099019148936	6.75024857446809	6.47631114893617	6.61616410638298	6.77020993617021	6.45314806382979	6.80123395744681	7.07349244680851	6.14009974468085	6.31745670212766	5.75847085106383	5.79510019148936	6.49897489361702	6.28611521276596	6.76815076595745
SGK1	7.96800714893617	8.8161679787234	8.97218978723404	8.98893078723404	9.11552059574468	9.75656495744681	8.14448895744681	8.582473	9.17755704255319	8.11536440425532	9.58156710638298	8.76446863829787	9.34926214893617	8.8618185106383	8.18311023404255	10.5340680425532	9.89209572340426	10.4816744255319	9.66562912765957	10.6991726808511	9.41847053191489	9.8888300212766	8.67922319148936	10.0020545531915	10.3423566170213	10.1385854893617	10.3725165957447	9.85591676595745	10.8087614680851	9.50742429787234	9.35486255319149	10.9677877446809	9.12573585106383	9.39973325531915	9.00302255319149	9.10221110638298	9.98407312765957	9.45091170212766	9.47145176595745
MCAT	5.2865770212766	5.54255846808511	4.71459136170213	4.844992	5.21087431914894	5.1413305106383	5.32493810638298	4.93137974468085	5.04978131914894	4.6407740212766	4.46055810638298	4.92543438297872	5.59070725531915	4.47124308510638	5.94935229787234	4.03566363829787	4.12239095744681	5.32731717021277	4.50108012765957	3.71254927659574	4.98580882978723	3.94366763829787	4.16281134042553	4.48334587234043	3.67497453191489	4.27730268085106	4.64709944680851	4.48448942553191	4.11274325531915	4.47885378723404	4.50387108510638	4.49211089361702	4.82185268085106	4.9122595106383	4.31565714893617	4.28781317021277	3.67918493617021	4.31450176595745	4.28968734042553
PWP1	6.71175657446808	6.73128080851064	6.27826923404255	6.75175327659574	6.73807034042553	6.62366804255319	6.42209695744681	6.52358780851064	6.66773653191489	6.43746795744681	6.3270809787234	6.60323382978723	6.39630534042553	6.73807034042553	6.65294170212766	5.72322787234043	6.34827553191489	6.78187465957447	5.97262161702128	6.51414731914894	6.59273255319149	6.05159519148936	5.83545938297872	6.27523657446809	5.93392080851064	5.81761159574468	6.41178236170213	5.71020282978723	6.48438865957447	6.36345425531915	5.73864380851064	5.90108719148936	6.15774946808511	6.15645055319149	5.57227174468085	6.09764378723404	5.86736846808511	6.14376161702128	6.19784110638298
RTF1	6.56217519148936	6.27403436170213	6.28370931914894	6.36482485106383	6.55213480851064	6.43064285106383	6.2423035106383	6.61850929787234	6.19168106382979	6.48560927659574	6.37218857446809	6.37603812765957	6.67047693617021	6.45410610638298	6.75730436170213	5.8153405106383	6.16130680851064	6.40205980851064	6.08971163829787	6.31577010638298	6.33758844680851	5.7313369787234	5.67811719148936	6.19575314893617	6.18449463829787	6.09421114893617	6.26803946808511	5.91901921276596	5.95471587234043	6.40780623404255	5.65585378723404	6.20039387234043	6.17502463829787	6.29721240425532	5.40135340425532	5.98687576595745	5.81761159574468	5.96763865957447	6.03820646808511
HS2ST1	4.4036870212766	4.27470561702128	4.7176265106383	4.84359489361702	4.96897280851064	4.78662582978723	4.6829849787234	4.60619829787234	4.42935653191489	4.59624178723404	4.41409327659574	5.15115914893617	4.84551763829787	5.00583406382979	4.76774846808511	3.76739931914894	4.32310308510638	3.77705538297872	4.57624353191489	3.39147614893617	3.89583687234043	4.40256687234043	4.16842655319149	4.28737821276596	4.30960774468085	4.26760710638298	4.07478272340426	4.63377840425532	3.68407455319149	4.19602668085106	4.22325046808511	4.22628806382979	3.86445272340426	4.47979476595745	4.21100157446809	4.36930514893617	4.40778323404255	4.41818682978723	4.66826795744681
CPQ	6.23243268085106	6.23140336170213	6.50700736170213	6.9750359787234	6.37745414893617	6.36628323404255	6.65553195744681	6.69675780851064	6.78107414893617	6.16032593617021	6.71238859574468	6.80912963829787	6.46206029787234	5.92866040425532	5.77062070212766	7.9287624893617	7.14936655319149	7.57678065957447	7.14936655319149	6.55539476595745	6.99247053191489	7.53486914893617	7.58544144680851	6.56718763829787	7.75777661702128	7.32858440425532	7.39598887234043	7.01171540425532	6.6786354893617	6.71530431914894	7.17438034042553	7.37270761702128	6.79601378723404	6.6590430212766	7.79286768085106	6.57636359574468	6.83793672340426	6.89410731914894	6.88128012765957
FABP7	6.98990557446808	6.05719685106383	6.14376161702128	5.7293175106383	6.83159246808511	6.24497272340426	6.22207214893617	6.73807034042553	6.17196606382979	6.23670387234043	6.07169804255319	6.51771668085106	6.6008845106383	6.36784740425532	6.45840772340425	5.32202595744681	5.43749336170213	4.99386289361702	5.04033478723404	5.13201406382979	5.9764855106383	6.03477191489362	5.98687576595745	6.25266168085106	5.5918044893617	5.74280912765957	5.41111010638298	5.74322474468085	5.57974212765957	6.18449463829787	6.24861076595745	5.12061012765957	5.48782985106383	6.2423035106383	6.05230355319149	6.23305623404255	5.58659868085106	5.67222817021277	5.82292125531915
KLHDC10	6.96764555319149	6.76324195744681	6.51530663829787	6.11860085106383	6.82307210638298	6.69056253191489	6.40205980851064	6.63782908510638	6.64206242553191	6.7728895106383	6.21581225531915	6.18764719148936	6.34603565957447	7.05445053191489	6.65689404255319	5.92606968085106	5.5502864893617	5.8874215106383	5.97129325531915	5.28092495744681	6.25424382978723	6.25942070212766	6.04404493617021	5.95471587234043	6.17449380851064	5.97699229787234	5.96453314893617	6.03703208510638	5.55422944680851	6.2195844893617	5.94834591489362	6.03576912765957	6.0510255106383	6.80342844680851	6.28194682978723	6.0033265106383	6.2492704893617	6.78686568085106	5.63936108510638
CEBPD	5.25387278723404	6.34892991489362	6.61936385106383	7.01020019148936	6.83225157446808	7.05602763829787	5.13970246808511	5.57815159574468	6.28749236170213	5.88913525531915	6.84883282978723	6.48776042553192	6.85100140425532	6.88311019148936	4.69551027659575	7.22995719148936	7.44863659574468	6.31999974468085	8.30218644680851	6.99709855319149	6.80710995744681	7.15005042553191	7.37362095744681	7.71154140425532	7.24023070212766	7.60735476595745	6.73481023404255	7.90951055319149	7.122995	6.8983169787234	7.51017876595745	8.2196700212766	6.97949193617021	7.09792312765957	7.24854870212766	8.00772678723404	7.91879804255319	6.36083774468085	7.65936819148936
MTMR9	6.97808525531915	7.34397753191489	6.54524434042553	6.31999974468085	6.74640661702128	6.69951829787234	6.6016600212766	6.78833659574468	7.35787678723404	7.25088444680851	6.29573370212766	6.21539480851064	6.70162906382979	6.93360934042553	7.15479431914894	6.43007819148936	6.57492772340426	6.41815731914894	6.41696174468085	6.33758844680851	6.24497272340426	6.63782908510638	6.30564561702128	6.72072317021277	6.30564561702128	5.86280563829787	6.14009974468085	6.19914993617021	5.81424436170213	6.12367953191489	6.30494653191489	6.10915546808511	5.91589519148936	6.58765263829787	6.00739180851064	6.40843472340426	6.10777991489362	6.44236882978723	6.40345010638298
DENND1B	4.86676846808511	4.89820391489362	4.66488217021277	4.93188034042553	4.28423355319149	5.08787687234043	4.43734838297872	4.63747444680851	5.34999604255319	4.97225661702128	4.3523129787234	4.69241327659574	4.51078025531915	4.73664357446809	5.7528194893617	4.68865676595745	4.51136742553191	4.23933582978723	4.24756214893617	4.01165195744681	4.64326980851064	4.82185268085106	4.1525495106383	4.18711414893617	4.31292857446808	4.17527646808511	4.28491157446808	4.21558668085106	4.29495825531915	4.37838925531915	4.06133785106383	4.09291234042553	4.18614308510638	4.36150110638298	4.08518521276596	4.43785757446808	4.23590040425532	4.65917568085106	4.05724606382979
ABCA5	6.34960734042553	4.77740006382979	4.92329070212766	4.43841789361702	5.73327610638298	5.25856729787234	4.80400695744681	5.6574285106383	5.10352053191489	5.4782690212766	4.23067419148936	4.68642670212766	4.97509140425532	5.4450189787234	6.00926110638298	4.28781317021277	4.41448259574468	3.89632127659574	4.20294093617021	4.50869170212766	4.77297876595745	4.28070219148936	4.02437782978723	4.19359389361702	4.66262170212766	4.23220176595745	4.33737825531915	4.23354585106383	4.58747608510638	4.90767317021277	3.73226470212766	4.54187321276596	4.22726576595745	5.27673906382979	3.54914563829787	3.98519057446808	4.25470423404255	4.69710546808511	5.01236736170213
MT1G	7.21531695744681	7.95681676595745	7.83352129787234	7.46632280851064	7.04651157446809	7.67453714893617	7.2343124893617	7.17154570212766	7.53280182978723	7.3618894893617	8.006786	7.21710031914894	6.94306263829787	8.26598565957447	6.45174117021277	8.46376180851064	8.10712774468085	8.10809104255319	8.25055776595745	7.972367	8.29664459574468	8.44169946808511	8.47352310638298	8.18936589361702	8.26185706382979	7.81798689361702	8.33839678723404	7.78945329787234	7.418332	8.45111008510638	8.92232853191489	7.80866453191489	8.13523923404255	8.0549250212766	8.10440578723404	7.96177061702128	8.53596925531915	8.15463893617021	7.11871425531915
LMO3	10.3171700851064	10.124253893617	9.99425423404255	8.06209444680851	9.94327359574468	9.22557619148936	9.96318008510638	9.43439282978723	9.8787610212766	9.72572312765957	9.71136823404255	8.79429695744681	9.83080774468085	9.83080774468085	10.124253893617	8.50774436170213	8.66717280851064	8.18531538297872	8.75498638297872	8.04169178723404	9.24183687234042	9.56653212765957	8.65839738297872	8.43136925531915	8.90541274468085	8.52416712765957	8.49472182978723	8.80493521276596	7.25260789361702	9.15878280851064	9.4433170212766	8.58068557446808	9.41566008510638	9.34926214893617	8.30808917021277	8.52096087234043	9.06008670212766	9.04232470212766	8.64421953191489
AMD1	7.70760140425532	7.83601255319149	7.09792312765957	7.91754425531915	8.06060955319149	8.06452478723404	8.04801855319149	8.20303953191489	8.04801855319149	7.48130757446808	7.455128	8.00091287234043	8.2349430212766	7.86818334042553	8.15622542553191	9.0320615106383	8.88146061702128	8.83881834042553	8.25907278723404	8.99697617021277	8.84535117021277	8.60204040425532	8.33559091489362	8.42708674468085	8.82013268085106	8.32561968085106	8.74821614893617	8.36729717021277	8.74479385106383	8.53444372340426	8.06829463829787	8.62384791489362	7.95544529787234	8.11279531914894	8.27294053191489	7.82402627659574	8.04542314893617	8.48841580851064	7.96929468085106
SLC2A6	6.1022724893617	5.64569306382979	6.10845282978723	4.29978231914894	6.433612	5.45169414893617	5.6497835106383	5.74031959574468	5.76875063829787	5.25856729787234	5.07454661702128	4.90865410638298	5.95336844680851	5.4987225106383	6.19851980851064	5.18313110638298	4.69347134042553	4.84026838297872	4.79804087234043	4.91477378723404	5.0699894893617	4.192932	4.91823044680851	5.00211314893617	4.88859608510638	4.81631655319149	4.85814008510638	4.62571763829787	4.3600390212766	4.77418427659574	4.94583061702128	4.44280910638298	5.44288310638298	5.44996289361702	5.17862785106383	5.39537485106383	4.65130268085106	4.93306436170213	4.09518057446808
CNTNAP1	8.92967419148936	8.70893963829787	8.42708674468085	7.71818812765957	8.62054278723404	7.95002546808511	8.55076238297872	8.54090059574468	8.37662653191489	8.72606242553191	8.45471131914894	8.52903585106383	8.54090059574468	8.40475759574468	9.01965040425532	7.90759910638298	7.48894704255319	7.72772423404255	7.29351506382979	7.31610191489362	8.27152919148936	6.39630534042553	7.8190079787234	8.02817774468085	7.59128253191489	7.49948804255319	7.9703190212766	7.92495829787234	7.14936655319149	7.93223431914894	7.22753929787234	7.83789323404255	8.08879093617021	8.62931272340425	7.58458353191489	8.69755929787234	7.87340978723404	8.24798106382979	7.45240091489362
DCLRE1C	4.99650221276596	5.09152019148936	5.42832144680851	5.48680759574468	4.9543360212766	5.77476127659574	5.35571317021277	5.1044674893617	5.15115914893617	5.47564812765957	5.6347869787234	5.23483208510638	4.65977459574468	5.47498540425532	4.88477406382979	5.97917746808511	6.11860085106383	5.39334719148936	5.29062406382979	6.04281221276596	5.85325289361702	6.24691965957447	5.83486319148936	5.67811719148936	5.43476842553191	5.79654546808511	5.521696	5.89320319148936	5.62682204255319	5.47127910638298	5.78452355319149	5.71738831914894	5.715325	5.33012236170213	6.00393414893617	5.99119819148936	6.03039817021277	5.43848510638298	5.43419108510638
TASP1	4.45503570212766	4.15576831914894	4.29131525531915	4.3828654893617	4.24701876595745	3.90354708510638	3.87605557446809	4.3286515106383	3.55639280851064	4.20796823404255	3.60462159574468	3.95777876595745	3.53147353191489	3.61194334042553	4.57737185106383	3.76702231914894	3.61631853191489	3.30983487234043	3.83439517021277	3.97216455319149	3.683556	3.64251474468085	3.28154480851064	3.81618331914894	3.62835012765957	3.55926259574468	3.65804959574468	3.41823423404255	3.73957510638298	3.59860585106383	3.61857765957447	3.73763785106383	3.58522768085106	3.45718508510638	3.54505878723404	3.53111738297872	3.48849934042553	3.17699129787234	3.7780934893617
EIF1	8.95065280851064	9.20580595744681	9.29232725531915	9.156269	9.20080572340425	9.13412029787234	9.28262865957447	8.99908423404255	9.14225529787234	9.20580595744681	9.38108910638298	8.87150246808511	9.21033106382979	9.3652710212766	8.84296276595745	9.72923704255319	9.32799697872341	9.2354549787234	9.38906046808511	9.61343740425532	9.43439282978723	9.55035961702128	9.64599791489362	9.48982570212766	9.44018776595745	9.37125829787234	9.18418463829787	9.52127280851064	9.3835285106383	9.362108	9.71505572340426	9.34403814893617	9.30170265957447	9.10221110638298	9.59300508510638	9.45830310638298	9.4433170212766	9.41566008510638	9.22557619148936
CHORDC1	7.0585260212766	7.81468363829787	7.2533350212766	7.56722425531915	6.56430385106383	6.48844472340426	6.67940429787234	7.04651157446809	8.13385778723404	7.61984355319149	6.11860085106383	7.5309715106383	6.43795591489362	7.02175734042553	7.33419106382979	8.51070768085106	8.74176629787234	7.464611	8.92760202127659	7.86293468085106	7.02458831914894	9.59668627659575	9.3680184893617	8.00559685106383	9.14942010638298	8.39318480851064	7.83601255319149	9.15188542553192	7.92006895744681	7.58970208510638	8.8618185106383	8.80351865957447	5.81005817021277	8.47744785106383	9.20580595744681	8.40201765957447	8.50234863829787	9.17755704255319	9.05646336170213
MAP3K9	6.06575925531915	5.35844570212766	5.32434587234043	4.29922912765957	5.66291965957447	4.63004846808511	5.20712774468085	5.51552242553192	5.42902068085106	5.34155195744681	4.7682110212766	4.56439638297872	5.20975917021277	5.25231363829787	6.06173121276596	4.49001325531915	4.45376582978723	4.88635068085106	4.37215759574468	4.53681314893617	5.08301934042553	3.42103168085106	4.5985224893617	4.48596591489362	4.57228182978723	4.51663487234043	5.03852223404255	4.34466970212766	4.35567755319149	4.76337889361702	4.30168774468085	4.51191059574468	4.20589891489362	5.30113589361702	4.10128187234043	4.53334104255319	4.11877970212766	4.839802	4.48878970212766
CHRNB3	4.21657525531915	3.58478674468085	2.5516	2.59402593617021	3.65446706382979	2.38437363829787	2.86808182978723	3.80175068085106	3.78049061702128	2.8839804893617	2.49018236170213	3.04749714893617	3.67327206382979	2.68000674468085	3.93160136170213	2.46889534042553	2.48348023404255	2.39337238297872	2.49528789361702	2.44918529787234	2.48257963829787	2.47985659574468	2.48620089361702	2.61522504255319	2.48322425531915	2.48113119148936	2.49908276595745	2.4820300212766	2.474509	2.48014778723404	2.4723749787234	2.48042876595745	2.48322425531915	3.35863070212766	2.50008195744681	2.53648921276596	2.49311104255319	2.4956669787234	2.49272876595745
WDR11	6.90814017021277	6.54171457446809	6.87305117021277	7.06548057446809	6.60594668085106	7.43373565957447	6.68463608510638	6.91383206382979	6.69056253191489	6.98339127659574	7.32349623404255	7.11871425531915	6.53882572340426	7.44349565957447	7.45797323404255	6.03888465957447	6.54171457446809	6.10014082978723	6.4329724893617	6.51914627659574	6.52993382978723	6.38670872340426	5.88913525531915	6.41478457446809	6.3264040212766	6.54460840425532	6.53187617021277	6.91679382978723	6.71476965957447	6.69123663829787	5.72087587234043	6.72673217021277	6.71530431914894	6.48906468085106	6.15231678723404	6.5602249787234	6.40888531914894	6.29835185106383	6.97949193617021
WDR37	7.32509291489362	6.43007819148936	5.66335831914894	5.84279172340426	6.86000589361702	6.10477780851064	6.684071	6.58696972340426	6.32212825531915	6.3338559787234	5.50975787234043	6.30029119148936	6.97157921276596	6.42461491489362	7.07943682978723	5.41531927659574	5.3159520212766	5.75519378723404	5.46687559574468	5.3868239787234	6.28879214893617	5.50382887234043	5.57758423404255	5.81203404255319	5.40327968085106	5.79203891489362	5.70726385106383	5.4987225106383	5.59360844680851	5.8393589787234	5.4895050212766	5.98413810638298	5.77476127659574	6.74502831914894	5.52640268085106	6.01052208510638	5.6639714893617	6.02741182978723	6.0451625106383
EFHD1	9.37618546808511	9.87466844680851	10.5217318723404	10.6626728297872	9.98407312765957	10.3271622340426	10.1938023829787	10.0020545531915	10.0514929574468	9.66252421276596	10.5838167659574	9.97147082978723	10.2855053191489	10.0849798510638	8.93401557446808	11.3965043829787	10.705409212766	11.4201750425532	10.3636133404255	11.0395361702128	11.0576891914894	10.2855053191489	10.3725165957447	10.8140473404255	11.0138674680851	10.8278308510638	11.3751538510638	10.6007938510638	10.705409212766	11.0395361702128	10.3423566170213	11.2116792765957	10.5031694042553	10.9442164468085	10.4447423191489	10.2922175744681	11.0988129574468	10.8714297234043	9.74544917021277
HIGD2A	6.76445587234043	6.83793672340426	6.92202180851064	6.80560131914894	6.91046859574468	6.67645831914894	6.829236	6.67258263829787	6.72548393617021	6.88437823404255	6.92572342553192	6.51029089361702	6.88437823404255	6.71094623404255	6.44728761702128	7.18266280851064	7.13077961702128	6.87972093617021	6.94465255319149	7.13310953191489	7.03233865957447	6.97298587234043	7.14785755319149	7.02310765957447	7.01020019148936	7.6054984893617	6.91232780851064	7.01906236170213	6.98672310638298	7.17584619148936	7.57786840425532	7.2601319787234	7.09725980851064	6.88715078723404	7.40668612765957	7.08350706382979	7.09451525531915	6.96552829787234	6.65431306382979
AZGP1P1	4.7203445106383	4.74877282978723	4.77793385106383	3.98568168085106	4.6870194893617	5.33012236170213	4.8730309787234	4.7095515106383	4.77185321276596	4.81055174468085	4.64217136170213	4.38071489361702	4.82465634042553	4.95736404255319	4.72437019148936	6.1022724893617	5.96572625531915	5.86095204255319	5.04978131914894	5.76315378723404	5.95624974468085	5.2478589787234	4.98029436170213	5.11702685106383	5.61965246808511	5.96262385106383	5.98178927659574	4.86413812765957	5.39469559574468	6.11170717021277	5.48627038297872	5.13008157446809	4.88089191489362	5.4647554893617	4.76614508510638	4.90605368085106	5.41467976595745	5.17765512765957	4.70241110638298
ZDHHC13	5.54093017021277	5.75038006382979	4.45376582978723	5.25706808510638	5.67060463829787	5.11499578723404	4.79060161702128	5.62459070212766	5.4207000212766	4.86041038297872	4.63918061702128	5.19648419148936	5.14908053191489	5.34640955319149	5.74031959574468	4.90933576595745	4.85640291489362	4.61861789361702	4.87415661702128	4.4047640212766	4.84401595744681	4.49419117021277	4.34418561702128	4.7475990212766	4.54855619148936	4.72149742553191	4.81222512765957	4.74644538297872	4.80015131914894	4.67401387234043	4.82465634042553	4.82811995744681	4.3100835106383	5.06927508510638	4.4894715106383	4.08387878723404	4.80611772340426	4.79563785106383	5.17542731914894
GALNT11	8.02556395744681	7.96800714893617	7.6432550212766	7.18982821276596	7.80502685106383	7.88798459574468	7.78617691489362	7.79039972340426	7.98805374468085	8.12166221276596	7.47864640425532	7.46042863829787	7.41726289361702	8.14704865957447	8.28231214893617	6.72356544680851	7.29230040425532	6.99840104255319	7.18496046808511	6.77722595744681	6.90746431914894	7.04341787234043	7.14598870212766	7.21850719148936	7.59559072340426	6.8443130212766	7.3480674893617	7.26288908510638	7.42699223404255	7.18737714893617	7.43850521276596	7.01906236170213	7.87028608510638	7.80575929787234	6.46949608510638	7.69077304255319	7.27736921276596	7.71818812765957	7.27836580851064
STAM	7.80190557446809	7.28531382978723	7.00614412765957	7.7869550212766	7.6470224893617	7.36916534042553	7.58221136170213	8.03260223404255	7.85054663829787	7.28469144680851	6.55669582978723	7.74504295744681	7.69077304255319	7.61307034042553	7.9297885106383	6.34333110638298	7.14687923404255	7.46818714893617	6.42943840425532	6.76393410638298	7.089662	6.03305989361702	6.24861076595745	6.90892072340426	6.64801055319149	6.46060370212766	7.25260789361702	6.82161134042553	7.32080810638298	6.80634327659574	6.16894480851064	7.57786840425532	6.55396889361702	7.47339382978723	6.57233012765957	6.86226831914894	6.7292245106383	7.05602763829787	7.347243
ARHGDIG	7.78806591489362	7.00875925531915	6.25660368085106	5.63252231914894	7.76980210638298	6.58409474468085	7.00660480851064	7.54277585106383	6.94126929787234	6.21891344680851	5.86036640425532	6.49090489361702	7.95544529787234	6.17076187234043	7.88465808510638	5.86679774468085	4.79516774468085	6.1831939787234	5.36205557446809	5.1545495106383	5.87305412765957	4.24402308510638	5.72532427659575	5.52593408510638	5.26084389361702	6.09546606382979	6.6893060212766	5.69385689361702	5.8088345106383	6.14740457446809	5.6639714893617	6.1155510212766	5.88968753191489	7.16132970212766	5.60416989361702	5.77306731914894	5.4461700212766	6.32762087234043	5.67971631914894
DPP6	8.66543363829787	8.46052934042553	8.07580642553192	6.52414834042553	7.82916325531915	8.15463893617021	7.84859631914894	8.26453478723404	8.56446891489362	8.14826693617021	7.49184427659574	7.24854870212766	8.20595240425532	8.46871219148936	8.50234863829787	7.86021253191489	7.07349244680851	7.18266280851064	7.28887904255319	7.50455665957447	7.9287624893617	6.84791891489362	7.33653576595745	7.52911940425532	7.34221268085106	7.11959795744681	7.37770795744681	6.96134585106383	6.68540087234043	7.29290072340426	7.24940238297872	7.57490404255319	7.62297365957447	7.73073304255319	7.25411280851064	7.21363770212766	7.33721157446809	7.16496129787234	6.93011942553191
FBXO9	8.07728023404255	7.68379814893617	7.70686327659574	7.2203355106383	7.57866289361702	7.69545923404255	7.62943157446808	7.89956644680851	7.47339382978723	8.04672095744681	7.73635438297872	6.84791891489362	7.66511304255319	8.09401242553191	7.77791585106383	6.99633127659575	7.07776231914894	7.33576044680851	7.02811423404255	6.98990557446808	7.66119131914894	6.47478842553191	6.63387319148936	7.41558393617021	7.15984544680851	7.09651265957447	7.30669053191489	7.07198844680851	7.27836580851064	7.21363770212766	6.29631314893617	7.49184427659574	7.39003614893617	7.21062540425532	6.61240131914894	7.38917804255319	7.22848719148936	7.49090463829787	6.7339249787234
RBM4B	4.24197682978723	4.74933774468085	4.33296157446808	4.60250570212766	4.45115082978723	4.00657561702128	4.9336150212766	4.62726517021277	4.9115890212766	4.44104580851064	4.741312	4.62726517021277	4.90813768085106	3.84621527659574	4.60194238297872	5.19006108510638	5.19535114893617	4.46483887234043	5.57146410638298	4.46425680851064	4.8634620212766	5.48997721276596	5.64505306382979	5.13138638297872	5.6497835106383	5.31338774468085	4.81055174468085	5.08301934042553	4.84359489361702	4.77571776595745	6.23305623404255	4.92036021276596	5.31132859574468	5.19868461702128	5.81251344680851	4.70499731914894	5.61092172340425	5.67111946808511	5.05457923404255
TNIP2	5.51597729787234	6.05336208510638	5.96262385106383	6.37859004255319	5.5313794893617	5.89541893617021	5.69385689361702	5.41059836170213	5.97759459574468	5.73796089361702	6.35893425531915	5.93692334042553	5.67165578723404	6.00926110638298	5.5281205106383	6.57779412765957	6.17972906382979	6.13108387234043	6.48560927659574	6.23735493617021	6.05336208510638	6.42324555319149	6.71019844680851	6.23841163829787	6.48438865957447	6.40717391489362	6.12480610638298	6.36418436170213	5.97262161702128	5.97917746808511	6.46291708510638	6.48906468085106	6.16079995744681	5.92972095744681	6.82030504255319	6.47406470212766	6.10726034042553	6.00559163829787	6.12716465957447
INSR	5.16332159574468	5.2747109787234	5.88318161702128	5.24368608510638	5.20926363829787	5.99300608510638	5.24368608510638	4.98223757446809	5.21579538297872	4.89145236170213	5.76078446808511	4.57796244680851	5.06403880851064	5.64643578723404	5.14252376595745	6.60824638297872	6.03305989361702	5.89932285106383	5.94198065957447	6.17132993617021	5.68991036170213	5.8088345106383	6.07801444680851	5.78707793617021	6.38243176595745	5.0491300212766	5.81936942553191	5.75693457446808	5.88216940425532	5.75216917021277	5.98413810638298	5.84492534042553	5.92254146808511	5.64305114893617	6.13891031914894	5.6624845106383	5.77244065957447	5.57699027659574	5.39153329787234
SETD2	5.44834304255319	5.35726461702128	5.63252231914894	5.49485093617021	5.18964368085106	5.48409546808511	5.39951880851064	5.42257204255319	5.21457882978723	5.39895561702128	5.55206463829787	5.469165	5.27788870212766	5.40010874468085	5.44065404255319	5.95624974468085	6.00274787234043	5.68777676595745	5.62026270212766	5.62459070212766	5.77362093617021	6.3413844893617	5.42690431914894	5.46743972340426	5.98687576595745	5.75847085106383	5.60633612765957	5.77768246808511	5.83773910638298	5.76875063829787	5.71847963829787	5.90557857446808	5.77818221276596	5.6213264893617	5.61965246808511	5.37199440425532	6.02573121276596	5.53461495744681	5.45752661702128
TNFRSF21	8.03389817021277	7.38387046808511	7.09862957446809	7.41297789361702	7.90391736170213	7.1783260212766	7.96598574468085	7.77286506382979	7.47000093617021	7.29351506382979	6.65629540425532	7.6008309787234	7.80575929787234	6.82381689361702	8.03389817021277	6.37490474468085	6.30626689361702	7.28395740425532	7.10831485106383	7.38047953191489	7.02003591489362	6.54524434042553	7.05531829787234	6.87053178723404	5.85042612765957	6.19914993617021	6.92202180851064	6.65431306382979	7.02458831914894	7.07614536170213	6.38073014893617	6.39630534042553	6.74038478723404	7.13456563829787	6.41815731914894	6.16588387234043	7.20236963829787	6.56981587234043	7.56722425531915
ELOVL4	6.96641072340426	6.25318580851064	6.25318580851064	5.06927508510638	5.89692912765957	5.45294708510638	5.82454955319149	6.12603321276596	6.66843963829787	6.16709276595745	5.40441865957447	5.26433817021277	5.54604823404255	6.27092061702128	8.00863923404255	5.38193921276596	5.20926363829787	5.35259770212766	5.24419742553192	5.44180061702128	5.93616493617021	5.16667982978723	4.92976906382979	5.10719159574468	5.32493810638298	5.06779340425532	5.36366708510638	4.38171242553191	4.53440417021277	5.37257259574468	4.64970140425532	5.48044495744681	4.92427342553191	5.88265772340426	4.01764285106383	4.77641155319149	4.78115506382979	5.30022659574468	4.97725031914894
AMPH	8.92232853191489	9.06215991489362	6.81120487234043	5.72977736170213	8.48977789361702	6.11067142553191	7.63264395744681	8.28106427659574	8.70173608510638	8.09788306382979	5.04749559574468	6.7989690212766	8.16681685106383	7.85681121276596	9.21524334042553	4.779674	5.00527923404255	7.30421538297872	5.85090127659574	4.46366544680851	7.55883846808511	3.3093445106383	5.39469559574468	6.34206687234043	5.43531353191489	5.47564812765957	6.72000570212766	3.75660480851064	3.34792517021277	6.81376561702128	3.71888191489362	6.09302531914894	4.99860335106383	7.81703421276596	4.50715485106383	5.65942568085106	5.35571317021277	6.60824638297872	6.05594646808511
HNRNPH3	6.70020704255319	6.93433874468085	7.34874889361702	7.77880085106383	6.87776334042553	6.92439831914894	7.142557	6.75238280851064	6.82161134042553	7.16271806382979	7.3743885106383	7.04889236170213	6.85920382978723	6.91747691489362	6.87305117021277	7.22505359574468	7.70169429787234	7.48130757446808	7.64239112765957	7.3813730212766	6.76393410638298	8.04542314893617	7.87640089361702	7.40747289361702	7.95808423404255	7.10541736170213	7.63450038297872	7.91415540425532	7.96800714893617	7.44974989361702	7.42389019148936	8.14578227659574	6.96552829787234	7.32160214893617	7.96598574468085	7.42107540425532	7.89956644680851	7.97578863829787	7.87340978723404
NUP58	6.24121723404255	5.27150131914894	5.0840045106383	4.81962904255319	5.42588261702128	4.72076780851064	4.81055174468085	5.34819070212766	5.481491	6.0033265106383	4.24889623404255	4.9050219787234	5.18500146808511	5.79654546808511	6.25036170212766	3.74565978723404	4.47667127659575	4.54243408510638	4.29546282978723	4.28266285106383	4.68257517021277	5.30619410638298	4.29179589361702	3.93366682978723	4.20995055319149	4.32916561702128	4.29455806382979	4.54855619148936	4.35391757446808	4.91823044680851	4.36252195744681	4.25890080851064	3.81188523404255	5.83149525531915	4.24554010638298	4.17876658510638	4.54136712765957	4.73873334042553	4.86157834042553
PLA2G16	8.22548095744681	8.74976282978723	8.83027857446809	8.67061234042553	9.19854417021277	9.47145176595745	9.12000459574468	8.88332323404255	9.04232470212766	8.55566368085106	9.28032114893617	8.71931553191489	9.20580595744681	8.87323687234043	8.30534419148936	10.3874313404255	9.86640034042553	10.102763212766	9.39423846808511	10.1331279574468	9.98905263829787	9.60934219148936	9.62040576595745	9.17158495744681	9.81673240425532	9.85886685106383	9.77696019148936	9.23941325531915	10.0295233829787	9.55035961702128	9.33779695744681	9.55631280851064	9.25936674468085	8.88708155319149	9.67248610638298	8.70727480851064	9.09698195744681	8.99482385106383	9.21033106382979
ADK	6.11170717021277	5.88436038297872	5.34367925531915	5.90621336170213	6.09823517021277	5.51878336170213	5.94656031914894	5.87066412765957	5.74390934042553	5.57758423404255	5.29827365957447	5.92002759574468	5.82516612765957	5.68535891489362	6.06092191489362	5.25334753191489	5.55081406382979	5.338645	5.59251563829787	4.84795219148936	5.91100980851064	5.54913221276596	5.35058880851064	5.42309138297872	5.4592399787234	5.3696645106383	5.49766810638298	5.29548006382979	5.15616368085106	5.61347923404255	5.0699894893617	5.45752661702128	5.00366919148936	5.45647227659574	4.81962904255319	5.31199931914894	5.17040744680851	5.52422885106383	5.57815159574468
KLHL21	5.29602829787234	5.64505306382979	6.07858074468085	5.46534161702128	5.67003093617021	6.12153023404255	5.09517008510638	5.54200357446808	6.31052685106383	5.37506114893617	5.67914161702128	5.3185549787234	5.36366708510638	5.83038674468085	5.10140657446809	6.8769300212766	6.62302395744681	6.43230257446809	6.36015910638298	5.66059993617021	6.40952389361702	7.35787678723404	7.13162521276596	5.63083614893617	6.69793987234043	6.56718763829787	6.33568970212766	6.56658110638298	5.79257872340426	6.18504846808511	7.04958346808511	6.84648689361702	5.77188240425532	6.43152206382979	7.36287234042553	5.73327610638298	6.66773653191489	6.35816876595745	5.26584540425532
MIR6884	5.48095004255319	5.44770406382979	4.71519057446809	4.90605368085106	5.71060612765957	5.28717036170213	5.54604823404255	5.21579538297872	5.12534542553191	5.19315417021277	4.71090185106383	4.7323024893617	5.72647685106383	5.20323036170213	5.382438	4.47885378723404	4.69241327659574	4.89868846808511	5.02455642553192	4.45789963829787	4.98872923404255	4.03793355319149	4.52177719148936	4.70499731914894	4.80400695744681	4.60798785106383	4.78022991489362	4.93709006382979	4.48208142553191	4.78549325531915	4.51216846808511	4.75608293617021	4.9050219787234	5.11047463829787	5.04133968085106	5.21457882978723	4.65577608510638	4.6535654893617	4.51938146808511
PLIN2	4.54972621276596	4.78662582978723	5.01278174468085	5.19868461702128	4.36099114893617	5.00161480851064	4.56316053191489	4.36479229787234	4.84302104255319	4.3828654893617	5.06927508510638	4.66320968085106	4.33901931914894	5.04305991489362	4.14176563829787	5.15115914893617	5.46111559574468	5.17040744680851	5.38738208510638	5.22139817021277	5.17377482978723	5.97528112765957	5.398275	5.68669625531915	5.11702685106383	5.34999604255319	4.93588859574468	5.04458423404255	4.90203276595745	5.03552485106383	5.46170629787234	5.36261559574468	4.93137974468085	4.81631655319149	5.36261559574468	5.11047463829787	4.85043053191489	4.82811995744681	4.99271082978723
CMC2	9.12351595744681	9.55314721276596	9.11552059574468	9.41847053191489	9.09244417021277	9.00767474468085	9.14653740425532	9.02163114893617	9.48030304255319	9.3787824893617	9.24454431914894	8.8161679787234	9.12961036170213	9.12000459574468	8.87530121276596	10.0176090212766	9.83907568085106	9.80490370212766	9.8963285106383	9.32033155319149	9.6395365106383	10.1159353191489	9.91926238297872	9.27750774468085	9.76706480851064	9.82431727659574	9.47432572340426	9.47732555319149	9.24454431914894	9.38108910638298	9.96318008510638	9.64599791489362	9.50104110638298	9.14462787234043	9.7808519787234	9.04804759574468	9.63333076595745	9.68605810638298	9.31243061702128
ARID5B	7.29351506382979	7.62943157446808	7.78090691489362	7.91879804255319	8.12787342553191	7.83352129787234	7.71747521276596	7.86021253191489	7.96058408510638	7.28965485106383	8.09519710638298	7.53579721276596	8.492908	7.74061895744681	7.14392387234043	8.72606242553191	8.56624617021277	8.43136925531915	8.4980825106383	8.62231210638298	7.85681121276596	8.56080604255319	8.46052934042553	8.74176629787234	8.37035421276596	7.94747095744681	8.1363029787234	8.42868317021277	8.30670678723404	7.66913674468085	8.1975384893617	9.05646336170213	7.9297885106383	7.71056161702128	8.29796942553192	8.23367208510638	8.49472182978723	8.257777	8.65377504255319
PBLD	6.15277695744681	5.38844455319149	6.86287680851064	7.10472614893617	6.19415585106383	6.20275942553191	7.18561440425532	6.41412344680851	4.93540674468085	6.32581995744681	6.3514564893617	6.64459329787234	6.49341712765957	6.09764378723404	6.7652440212766	5.66848042553192	5.57146410638298	5.44343940425532	5.21087431914894	5.96262385106383	5.71447672340426	5.71797989361702	5.4461700212766	5.49422746808511	5.66000529787234	5.55812204255319	5.91901921276596	5.15656508510638	5.622959	5.91844446808511	5.12736514893617	5.75091510638298	6.53469863829787	5.33291561702128	4.99386289361702	5.44664221276596	5.68777676595745	4.91477378723404	5.92552606382979
PIGZ	5.63716855319149	5.21876774468085	5.36628525531915	4.73979263829787	5.39895561702128	5.18444923404255	5.56920991489362	5.54352327659574	5.30725055319149	5.03744229787234	5.01236736170213	4.91418459574468	5.45294708510638	5.46427789361702	5.77706165957447	4.92384031914894	4.98245987234043	5.36750727659574	4.78392738297872	5.05401021276596	5.27420091489362	4.91046091489362	4.69241327659574	4.69456565957447	4.73437006382979	5.09337974468085	5.07344104255319	4.77905593617021	4.6903854893617	4.99890742553191	4.99059927659574	4.60250570212766	5.03030646808511	5.117667	4.83756053191489	4.93833778723404	4.87247410638298	4.87476295744681	4.72249940425532
HDAC1	6.41246055319149	7.07614536170213	7.26689589361702	7.78316704255319	6.85301019148936	7.90278063829787	7.33576044680851	6.67571863829787	7.1203119787234	7.22930870212766	7.73153276595745	6.97298587234043	6.49697959574468	7.01482721276596	6.1155510212766	7.71897695744681	7.53280182978723	7.49184427659574	7.69545923404255	7.5270359787234	7.32590808510638	7.99766836170213	7.89015170212766	7.41099906382979	7.72192774468085	7.99124017021277	7.4369364893617	7.99124017021277	7.8692919787234	7.59128253191489	8.1363029787234	7.79372336170213	7.76356527659574	7.18333646808511	8.17540723404255	7.41615827659574	7.77791585106383	7.67661946808511	7.48733644680851
TAGLN3	10.1657261489362	9.83548889361702	8.93401557446808	7.87555212765957	9.51554170212766	8.62768057446809	9.24671485106383	9.55314721276596	9.74910727659574	9.43731353191489	8.2349430212766	8.54425993617021	9.38906046808511	9.43439282978723	10.554624212766	8.04542314893617	7.43077736170213	8.96057019148936	8.02712585106383	7.71056161702128	9.14942010638298	6.59955229787234	8.24922721276596	8.582473	7.99317006382979	7.94327631914894	8.80186165957447	7.84859631914894	7.95544529787234	8.69015068085106	7.58124436170213	8.15622542553191	7.93307387234043	9.62040576595745	7.44552334042553	8.42995712765958	8.27974244680851	8.55943712765957	7.8126535106383
PLCL1	6.0433955106383	5.62831559574468	5.50687106382979	6.50572076595745	6.56843991489362	6.62802968085106	6.50632634042553	6.66481304255319	6.46624465957447	5.76210893617021	5.65640355319149	5.98413810638298	6.38735457446808	5.84550872340426	6.55149880851064	7.39352995744681	7.49784829787234	8.24656346808511	7.0386209787234	7.39854785106383	7.1540875106383	7.30754323404255	6.15577623404255	6.61182659574468	7.61984355319149	7.19288119148936	8.04169178723404	7.21710031914894	7.18124327659574	7.20619793617021	6.22794231914894	7.73448787234043	6.06575925531915	6.85301019148936	6.71094623404255	5.83090829787234	6.89766457446809	6.83291657446809	7.41007474468085
C16orf58	6.48383885106383	5.79370957446809	5.59993261702128	5.32039840425532	6.33270546808511	5.80949408510638	5.83426242553192	6.05336208510638	5.65143757446809	5.49051517021277	5.33498414893617	5.88684906382979	6.13311685106383	5.68363204255319	6.10164380851064	5.13566842553191	4.85240278723404	5.62926555319149	4.76558461702128	5.40945074468085	5.43905280851064	5.0186294893617	5.21337508510638	5.32906927659575	5.20712774468085	5.30664431914894	5.4647554893617	5.16451817021277	5.56064725531915	5.59721857446809	5.33229693617021	5.41213380851064	5.75903521276596	5.57900642553192	5.39334719148936	5.73445512765957	5.49924034042553	5.481491	5.00926344680851
NAP1L2	8.97837482978723	8.64275212765958	8.05645719148936	7.29774204255319	8.32695555319149	7.94540885106383	7.73733219148936	8.65377504255319	8.35815378723404	8.83373019148936	6.7416945106383	7.95544529787234	7.86600136170213	8.97009121276596	9.51868419148936	6.19518608510638	6.57054306382979	7.14452072340426	7.47339382978723	6.73740229787234	7.33419106382979	6.44236882978723	6.65162231914894	7.15479431914894	7.02003591489362	6.22487012765957	7.64608553191489	7.31286036170213	7.4369364893617	7.8395975106383	6.71530431914894	7.57393004255319	6.51771668085106	8.71720372340426	6.02741182978723	7.30984185106383	7.02175734042553	8.2428779787234	7.72492287234043
BEX3	12.7000948297872	12.7000948297872	12.0959503191489	11.9012736595745	12.4573825106383	11.7932976808511	12.1950407446809	12.4340692340426	12.3796508085106	12.4573825106383	11.8175200638298	11.9280865106383	12.0959503191489	12.3129445531915	12.6240393404255	11.8864443829787	11.2300348297872	11.9410860851064	11.9280865106383	11.6817320212766	12.2867718085106	11.8704518085106	11.8577257234043	11.7422218297872	11.7158483404255	11.447418787234	11.9144693191489	11.535524893617	11.4201750425532	12.0959503191489	11.9144693191489	12.1482153617021	11.7422218297872	12.1950407446809	11.7293312553191	11.7293312553191	11.535524893617	11.9144693191489	11.7422218297872
HERPUD1	8.42708674468085	8.93980176595745	9.30170265957447	9.12177827659574	8.82198546808511	9.6395365106383	8.71559385106383	8.63964076595745	9.21260112765957	8.66370257446808	9.4433170212766	8.98650221276596	8.31250819148936	8.88146061702128	8.46562670212766	9.75209989361702	9.61343740425532	9.38108910638298	9.82431727659574	9.75656495744681	9.14019163829787	9.73593129787234	9.81319514893617	9.59300508510638	9.65910853191489	9.86640034042553	9.19086134042553	9.62722038297872	9.71505572340426	8.91830276595745	9.28032114893617	10.0849798510638	9.07391395744681	9.01779697872341	9.87466844680851	9.26486395744681	9.25675091489362	9.13581438297872	9.17386825531915
FAM155A	5.35951219148936	5.80350410638298	5.56467834042553	4.24456331914894	4.54352289361702	5.1545495106383	4.51938146808511	4.56749957446809	5.27971331914894	6.00274787234043	5.00211314893617	4.32468082978723	4.40006861702128	5.47389776595745	5.33107270212766	4.45750185106383	4.30854961702128	4.256999	4.9220655106383	4.22817821276596	4.73621742553191	3.68584476595745	4.00746923404255	4.20646082978723	4.53184476595745	3.35903814893617	4.15065361702128	4.19456612765957	4.34265021276596	4.42312463829787	4.25946342553191	3.47022357446808	4.49603759574468	4.74600782978723	3.66574327659574	4.37513555319149	4.59963287234043	4.44629338297872	4.47412389361702
SIN3B	7.21129157446808	7.01020019148936	7.36378489361702	6.35337819148936	6.96764555319149	6.59141461702128	6.65162231914894	6.59200638297872	6.73264604255319	6.82646887234043	6.4273590212766	6.29323510638298	6.839437	6.81651923404255	6.75175327659574	5.70158923404255	5.87604382978723	5.55862829787234	6.21093278723404	5.81879980851064	5.99900455319149	5.1478794893617	5.97699229787234	6.25998476595745	6.08841023404255	6.37364029787234	5.95794123404255	6.34004421276596	5.8938749787234	6.29002529787234	5.84866280851064	6.47208082978723	6.69413876595745	6.98414485106383	6.5108680212766	6.65491940425532	6.39077029787234	6.52993382978723	5.9172899787234
STAU2	6.49403391489362	6.0446950212766	6.0433955106383	5.54739853191489	5.98413810638298	5.18214104255319	5.90557857446808	5.94603134042553	5.96516012765957	6.17972906382979	5.30249634042553	5.41340976595745	5.6361220212766	5.74085076595745	6.62084640425532	5.03552485106383	5.55759536170213	5.79134982978723	5.44443125531915	5.18097591489362	6.06936180851064	5.35426187234043	5.21523882978723	5.18560527659574	5.53240953191489	5.15283208510638	5.48208578723404	5.17862785106383	5.11393965957447	5.50813319148936	5.19811057446809	5.10400912765957	5.0534155106383	5.5697620212766	4.82312125531915	5.29480934042553	5.37730565957447	5.17820104255319	5.35951219148936
RTN1	11.1392806170213	10.7964027659574	10.0065742978723	9.2370180212766	10.5667681702128	9.83907568085106	10.0337800851064	10.9058273829787	10.7126826170213	10.3271622340426	9.2354549787234	10.2490905531915	10.3920794893617	10.1523490425532	11.1154898297872	9.04650993617021	9.03451929787234	9.92734891489362	9.55631280851064	8.88928419148936	9.7808519787234	8.36885914893617	9.24183687234042	9.67248610638298	9.13779634042553	9.16947268085106	10.0176090212766	9.45830310638298	9.06973959574468	10.0562223191489	8.67754359574468	9.93782159574468	9.16613144680851	10.6562434893617	9.27442974468085	9.50104110638298	9.08052014893617	9.80933208510638	9.51554170212766
R3HDM1	5.35322210638298	5.40223453191489	5.07454661702128	4.92655655319149	5.08039723404255	4.69911508510638	4.99650221276596	5.23696204255319	5.25560717021277	5.15511985106383	4.97675417021277	4.9510515106383	4.87922176595745	5.23899419148936	5.1330985106383	4.4555650212766	4.84146482978723	4.98201527659575	4.74933774468085	4.66551770212766	5.03080755319149	4.34314193617021	4.63918061702128	4.53578242553191	4.40858838297872	4.80941557446809	4.94224874468085	4.73273512765957	4.50003617021277	4.83039329787234	4.56684344680851	4.77245489361702	4.60742282978723	5.08889604255319	4.53578242553191	4.94009463829787	4.76614508510638	5.08740114893617	4.99708238297872
B4GALT6	6.15645055319149	4.40256687234043	3.4915749787234	3.48078891489362	4.4707654893617	3.6217754893617	4.59963287234043	5.44140327659574	4.28491157446808	3.79055821276596	3.13313359574468	4.20178065957447	4.55090006382979	3.79558087234043	6.28694304255319	2.96024123404255	3.2017724893617	3.75164159574468	3.17022065957447	3.04427127659574	3.28652810638298	3.04878582978723	3.00141436170213	3.44375453191489	3.20101342553191	3.25006727659574	3.82473372340426	3.12968414893617	2.97432044680851	3.57910834042553	3.07165017021277	3.16584829787234	3.06529708510638	4.56164791489362	2.70002206382979	3.12771959574468	3.12707038297872	3.61286225531915	3.73820282978723
TENM1	6.839437	5.84608378723404	6.38670872340426	4.9700529787234	5.6140159787234	5.95336844680851	4.55090006382979	6.20153219148936	6.14740457446809	6.62741734042553	5.38789576595745	5.52218444680851	6.13716065957447	7.17299459574468	6.17873338297872	4.5129790212766	4.38005821276596	4.7276969787234	4.42667655319149	3.81131389361702	5.87428353191489	4.50604704255319	4.23702153191489	4.85240278723404	4.73873334042553	4.55241191489362	5.15793191489362	4.2621605106383	5.08144214893617	5.69142746808511	4.43047640425532	5.28476438297872	4.39507929787234	7.01767255319149	4.33007391489362	4.88744278723404	4.99386289361702	5.4461700212766	4.7019900212766
SNAP91	9.71824810638298	9.56383663829787	8.59347040425532	7.5380185106383	9.02562180851064	7.88668072340426	8.71413712765957	9.20080572340425	9.12351595744681	9.14653740425532	7.087316	8.15872982978723	8.82198546808511	9.09088485106383	10.1385854893617	6.64261325531915	6.41178236170213	8.47057287234043	7.30505321276596	6.98918385106383	8.89711857446808	5.6639714893617	6.8769300212766	7.67545040425532	7.41480108510638	6.851794	8.30218644680851	6.76815076595745	7.01110263829787	8.29796942553192	5.92442376595745	7.27322436170213	6.8025920212766	9.12961036170213	6.03576912765957	7.43373565957447	7.21850719148936	8.4356840212766	7.88297215957447
SYNJ1	7.81999372340425	5.90505844680851	5.67003093617021	5.30508417021277	6.47942272340426	5.319268	6.28506525531915	7.51333474468085	6.22207214893617	5.71263987234043	4.83039329787234	6.30626689361702	6.34556308510638	5.88265772340426	8.1363029787234	4.93077153191489	4.99495544680851	5.9172899787234	5.0198339787234	4.6171369787234	5.94322312765957	4.40579423404255	4.83320042553192	5.19960663829787	4.9122595106383	5.01734725531915	5.48997721276596	4.839802	4.97388382978723	5.39599744680851	4.38551712765957	5.28826127659574	4.35510712765957	6.47278129787234	4.31064180851064	4.99169874468085	4.80829640425532	5.31074653191489	5.34819070212766
CRELD2	6.85592793617021	7.09451525531915	7.17511327659575	7.40922187234043	6.52493374468085	6.86757506382979	6.93826353191489	6.50700736170213	7.10541736170213	7.09451525531915	7.02669382978723	6.99313857446808	6.51149755319149	6.59472855319149	6.52760242553191	7.31061510638298	7.12437523404255	7.06393842553191	7.74126727659575	7.37770795744681	7.22505359574468	8.04390563829787	7.6517929787234	7.30914642553191	7.46818714893617	7.20294759574468	7.03101263829787	7.30914642553191	7.15177859574468	7.12526589361702	7.78316704255319	7.52070734042553	7.32673019148936	6.99408080851064	7.82594055319149	7.40133725531915	7.24397608510638	6.89327168085106	7.49090463829787
ASMTL	7.76575863829787	6.87305117021277	6.79517019148936	6.46291708510638	7.50114993617021	6.90968457446809	7.19581304255319	7.65772487234043	6.93517319148936	7.24794289361702	6.82451806382979	6.9874514893617	7.67833372340426	6.8983169787234	7.58544144680851	6.65756778723404	6.74564334042553	7.07691985106383	6.6214060212766	6.55149880851064	6.88437823404255	6.31577010638298	6.30882574468085	6.56981587234043	6.02741182978723	7.0622630212766	6.91747691489362	6.35337819148936	6.1618774893617	6.73885412765957	6.51029089361702	6.61777382978723	7.17299459574468	6.65629540425532	6.44456474468085	6.39875857446809	6.19168106382979	6.15577623404255	6.8151225106383
FAM53B	6.64459329787234	7.22255472340426	7.26879974468085	6.91383206382979	7.16132970212766	7.07776231914894	6.97010455319149	7.24718031914894	7.15893806382979	6.83869806382979	7.25088444680851	7.10906874468085	7.27219095744681	6.92110017021277	6.66126227659574	8.17173712765957	7.38047953191489	7.066254	7.38691819148936	7.7137289787234	7.0680069787234	7.75384717021277	7.67277287234043	7.36525825531915	8.02712585106383	7.45962159574468	7.31061510638298	7.55555293617021	7.77681659574468	7.05011436170213	7.67661946808511	7.96309734042553	7.78529176595745	6.99905055319149	7.94327631914894	7.37270761702128	7.67833372340426	7.40053446808511	7.17299459574468
SEC23A	7.3795909787234	6.36628323404255	5.93692334042553	5.66950636170213	6.77508529787234	5.59305361702128	6.44602746808511	7.23790025531915	6.88908831914894	6.43611765957447	5.63672323404255	6.88378287234043	6.67115438297872	6.44800855319149	7.5454324893617	5.01183529787234	5.74390934042553	6.23616172340426	5.12110725531915	5.40223453191489	5.92972095744681	5.50229474468085	5.26782095744681	5.92767125531915	5.16570029787234	5.09790923404255	6.42324555319149	5.59123382978723	5.55533980851064	6.29782195744681	5.06872021276596	5.382438	4.73664357446809	6.62934808510638	5.20485140425532	5.4927214893617	5.66501042553192	5.939689	6.33460142553191
TUBA1B	13.3253742553191	13.2578622978723	12.3129445531915	12.5088843617021	13.2004030851064	12.4920913829787	12.8852599148936	13.061891893617	12.8252634255319	12.681791787234	12.2295671489362	12.9826500425532	13.2004030851064	12.5278907021277	13.3253742553191	12.2679214680851	11.6419894255319	12.2679214680851	12.1713818297872	12.4179697021277	12.681791787234	12.0747534042553	12.581513893617	12.581513893617	12.0747534042553	11.8175200638298	12.1950407446809	12.4573825106383	12.336981	12.3995575319149	12.0553344255319	12.3129445531915	12.5638028723404	12.681791787234	12.4179697021277	12.7997752765957	12.2679214680851	12.4340692340426	12.476798893617
P2RX7	3.51622753191489	3.50116055319149	4.12810744680851	2.9367365106383	5.20802587234043	4.27053225531915	5.18799561702128	4.65244723404255	4.8991070212766	2.88649338297872	4.51456623404255	4.58811278723404	5.45347157446809	2.90677774468085	3.51006727659574	7.8346484893617	5.79698159574468	6.5075284893617	4.741312	5.42690431914894	4.91707023404255	5.80423678723404	6.78313087234043	4.09196829787234	7.67099989361702	3.86860442553191	6.3270809787234	6.35624312765957	5.69385689361702	5.51597729787234	6.4112375106383	4.71038353191489	6.42084061702128	5.51752893617021	6.94705293617021	4.69608870212766	5.622959	4.89541742553191	5.34744034042553
HTR2A	5.69630442553192	5.69195059574468	4.67958640425532	3.69618253191489	4.56379257446808	4.41983972340426	4.06090365957447	4.59515695744681	4.84604653191489	4.36252195744681	4.29292157446809	3.89198180851064	4.57342361702128	4.37717570212766	4.40256687234043	3.62835012765957	3.85319180851064	3.44300170212766	3.73423778723404	3.78883187234043	3.54117306382979	3.36606104255319	3.69285025531915	3.93646244680851	3.95895576595745	3.68980627659574	3.85516693617021	4.03418519148936	4.18985017021277	3.7006924893617	3.67879687234043	3.84742991489362	3.99011955319149	4.60951706382979	3.81948155319149	3.94014410638298	3.8984204893617	4.10624531914894	4.49958036170213
KCNB1	4.79563785106383	4.25608674468085	4.38389421276596	3.78653793617021	4.53578242553191	4.15149134042553	4.1465220212766	4.41242908510638	4.43841789361702	4.56164791489362	4.27251234042553	4.10079842553191	4.19083740425532	4.45167021276596	4.60012421276596	4.09832027659574	3.68584476595745	3.45915006382979	3.86723553191489	3.99227374468085	3.36935393617021	3.103314	3.88556536170213	3.39334746808511	4.16026138297872	3.08248921276596	3.62535872340426	3.88367312765957	4.1324134893617	3.36408423404255	3.66834812765957	3.3160815106383	4.21999214893617	4.39863063829787	3.4410440212766	4.16281134042553	4.18759940425532	4.28222861702128	3.74766506382979
RGS4	8.83373019148936	8.25207625531915	5.45347157446809	5.20712774468085	7.97699489361702	4.79950840425532	7.11259965957447	8.44044331914894	8.00091287234043	7.20065114893617	4.61733491489362	6.57943389361702	7.90759910638298	6.54022321276596	8.4033815106383	4.04918617021277	5.08144214893617	5.45226636170213	5.64757704255319	5.10140657446809	4.62952289361702	3.44300170212766	5.08787687234043	6.02061253191489	4.94224874468085	4.66551770212766	6.0446950212766	4.67740938297872	4.63116812765957	5.12785480851064	4.05762123404255	4.98580882978723	4.96953385106383	7.68787227659575	4.20694617021277	5.81699438297872	5.00767804255319	6.18574985106383	6.40083153191489
SYNGR3	11.0309678723404	11.0459656595745	10.1331279574468	9.01779697872341	10.6294318510638	9.45091170212766	10.2142045106383	10.4816744255319	10.5278681914894	10.5473358510638	9.21033106382979	9.54704591489362	10.560119106383	10.2577256382979	11.0576891914894	7.98705953191489	7.66119131914894	8.86534017021277	8.32839361702128	8.36729717021277	9.93448004255319	3.62656806382979	8.37035421276596	8.93980176595745	8.2113169787234	8.57088189361702	9.06482106382979	8.51448674468085	8.12787342553191	9.391377	7.81999372340425	9.28965253191489	9.20829061702128	10.3516632978723	7.93767674468085	9.42663055319149	8.33020980851064	9.45830310638298	8.15992359574468
SLC25A46	7.01834412765957	5.894909	4.97327393617021	6.79124793617021	5.91050691489362	6.07370706382979	6.0446950212766	6.79971361702128	6.09089540425532	5.26023827659574	4.55660112765957	6.80123395744681	6.3622760212766	5.75956370212766	6.89037144680851	3.97446138297872	4.29088282978723	5.70278172340426	4.7130799787234	5.68535891489362	5.58197506382979	5.11102661702128	4.78931942553191	5.07939634042553	4.73180138297872	4.99495544680851	5.81483159574468	4.96079278723404	5.14736689361702	5.26633906382979	4.72609055319149	4.78222972340426	3.66670853191489	6.10845282978723	4.09888910638298	4.513554	4.95482380851064	4.94055310638298	5.9681529787234
SMYD3	7.08197331914894	6.61109595744681	5.78707793617021	5.70726385106383	6.48844472340426	5.61582017021277	6.55888814893617	6.38243176595745	6.53681293617021	5.94715825531915	5.75335387234043	5.95105163829787	6.47478842553191	6.43007819148936	7.35055010638298	5.5680770212766	5.25387278723404	6.28611521276596	5.3780474893617	4.50819627659574	6.37859004255319	4.43047640425532	5.71060612765957	4.5097759787234	5.48897640425532	5.59123382978723	5.77768246808511	4.50108012765957	4.29695359574468	5.81818157446808	4.249757	5.81699438297872	5.84103293617021	5.86963480851064	5.53671619148936	5.24526370212766	4.92427342553191	5.68535891489362	5.6639714893617
SRD5A1	4.65917568085106	3.71377276595745	3.25375291489362	2.91721478723404	3.20039172340426	2.91101789361702	3.05448917021277	3.81755559574468	3.78883187234043	3.09616289361702	2.74579578723404	3.19099272340426	3.25266357446809	3.45878834042553	4.94583061702128	2.738316	2.76304682978723	2.79528265957447	2.73237495744681	2.71615561702128	2.85466991489362	2.69924529787234	2.68250227659574	2.74954344680851	2.78801991489362	2.80409244680851	2.7652055106383	2.79528265957447	2.85696612765957	3.01404559574468	2.66844021276596	2.8586689787234	2.65320753191489	3.28270091489362	2.74065631914894	2.75644874468085	2.73545734042553	3.01647389361702	2.83444868085106
HSPB1	8.45471131914894	9.89209572340426	9.14462787234043	9.73593129787234	8.29388921276596	9.93782159574468	8.66006017021277	8.23259108510638	10.2229497234043	8.42995712765958	9.12573585106383	9.79288087234043	8.55242087234043	8.8368235106383	8.89934765957447	10.3171700851064	9.74910727659574	9.02562180851064	11.8466105531915	9.84352644680851	9.06008670212766	11.7293312553191	12.6612534468085	10.9526835744681	10.9120116808511	10.6878526382979	9.25675091489362	11.5143278085106	9.9157244893617	9.48392095744681	12.1482153617021	10.3076092765957	9.49566274468085	10.1791815319149	12.6240393404255	10.7964027659574	10.514197106383	11.0215029574468	10.8544767021277
AP5M1	8.58412221276596	8.22298134042553	8.27728655319149	8.77810374468085	8.16938357446809	7.86100261702128	8.4327240212766	8.37783419148936	8.09662468085106	8.63206561702128	7.80011040425532	8.04041374468085	7.85054663829787	8.56274938297872	8.47473227659574	7.27124110638298	8.06958870212766	7.87555212765957	8.02460661702128	8.31250819148936	7.85444838297872	7.88907468085106	7.59045365957447	7.56843806382979	7.80784661702128	7.65936819148936	7.81064821276596	7.99523161702128	7.78194429787234	7.92006895744681	7.71565593617021	7.73635438297872	7.70952065957447	8.05047934042553	6.89327168085106	7.5491545106383	7.79806155319149	7.89015170212766	8.15190244680851
DYNLT3	10.204623787234	9.76325255319149	9.73244670212766	9.33358653191489	9.12000459574468	9.45482257446809	9.51868419148936	9.73244670212766	9.68258523404255	10.1159353191489	9.12762870212766	9.48392095744681	9.27750774468085	10.0176090212766	10.8544767021277	8.12029180851064	9.06008670212766	9.14225529787234	8.92015793617021	9.06008670212766	9.05646336170213	8.00192876595745	8.56080604255319	8.98435382978723	9.01965040425532	8.89711857446808	9.42663055319149	8.6411294893617	9.25936674468085	9.24183687234042	8.26877661702128	9.09698195744681	8.43426725531915	9.8888300212766	7.68787227659575	9.07391395744681	9.0320615106383	9.543941	8.98065723404255
C5orf22	7.00660480851064	6.29066676595745	6.72982653191489	6.40410340425532	6.60669840425532	6.38136734042553	6.25882080851064	6.88838427659574	6.64324746808511	7.19982370212766	6.06092191489362	6.60970874468085	6.30820129787234	7.10906874468085	7.05769859574468	6.07303627659574	6.05159519148936	6.04053236170213	6.28194682978723	6.22544942553191	6.02618768085106	6.10618378723404	6.00274787234043	6.07370706382979	5.95960172340426	5.9738075106383	6.24037738297872	5.9122420212766	6.55745489361702	6.2759244893617	6.049919	6.36784740425532	5.70033076595745	6.88838427659574	5.45696636170213	5.99711810638298	6.01948506382979	6.30946382978723	6.42943840425532
DNAJB6	4.62952289361702	5.87924319148936	4.7256135106383	5.24192340425532	4.83511312765957	4.59679685106383	5.05569625531915	4.58038038297872	6.16032593617021	5.00527923404255	5.15906880851064	4.66879423404255	5.23290370212766	4.13197731914894	4.60407370212766	6.67940429787234	6.68148923404255	5.99239370212766	7.26288908510638	4.58100442553191	5.27614759574468	7.79286768085106	7.92495829787234	5.65095312765957	7.087316	6.86484895744681	5.7293175106383	6.85527327659574	4.82811995744681	5.19426268085106	7.24023070212766	7.22416485106383	5.02805819148936	5.49560421276596	8.18936589361702	6.356751	6.34077540425532	7.02882891489362	5.87859859574468
C14orf169	4.56983934042553	4.77185321276596	4.18899829787234	4.61427727659574	4.31769434042553	4.51577729787234	4.10624531914894	4.59187319148936	4.46055810638298	4.13394604255319	3.92044217021277	4.25470423404255	4.48780534042553	4.51938146808511	4.39629187234043	3.8996115106383	4.15065361702128	4.1324134893617	4.01319555319149	4.21381019148936	4.20294093617021	4.2147994893617	4.10624531914894	4.07527519148936	3.99049810638298	4.16506946808511	3.9847204893617	3.9805944893617	4.16281134042553	4.33065846808511	3.97307527659574	4.17742278723404	4.19897923404255	4.28781317021277	4.10730972340426	4.20486027659574	3.97216455319149	4.12187378723404	4.08818621276596
KCNQ2	3.78540414893617	3.90047904255319	3.68931831914894	3.46918636170213	4.12027665957447	3.78180465957447	3.56302131914894	3.69244106382979	3.74672468085106	3.64634065957447	3.24153814893617	3.58811459574468	3.88020463829787	3.73718789361702	4.03418519148936	2.94390717021277	2.77123904255319	3.4283240212766	3.32863023404255	2.85496372340426	3.45269017021277	2.66233295744681	3.21880904255319	3.31891991489362	2.99882191489362	3.15426953191489	3.63755644680851	3.1836490212766	3.08779519148936	3.51946142553191	2.98116263829787	3.52227742553191	3.23373425531915	3.91717055319149	3.24698880851064	3.51704059574468	2.95962587234043	3.77049968085106	3.49909868085106
SEPT6	3.79094240425532	3.66307946808511	3.4413740212766	3.57538757446809	3.66623121276596	3.39030229787234	3.47855729787234	3.60462159574468	3.84978740425532	3.56541227659574	3.14850027659574	3.48357712765957	3.55783895744681	3.5285405106383	3.86910114893617	3.00799204255319	3.03052653191489	3.62492504255319	3.16357272340426	3.14042989361702	3.63632989361702	2.73066895744681	3.34383531914894	3.31528076595745	3.19417727659574	3.20039172340426	3.36489278723404	3.06802614893617	3.08638604255319	3.37981291489362	2.78904621276596	3.23288906382979	3.14250146808511	3.57538757446809	3.05618006382979	3.17935863829787	3.12741472340426	3.5177769787234	3.36065891489362
SCFD1	8.05155785106383	7.85881612765957	7.32590808510638	7.74061895744681	7.50891574468085	7.57217493617021	7.70384693617021	7.70952065957447	7.42457070212766	7.77468855319149	6.76190857446808	7.49270695744681	7.51659036170213	7.64239112765957	7.95002546808511	6.33002161702128	7.02385082978723	7.22673123404255	7.47864640425532	7.207795	7.19441174468085	6.94544161702128	6.63127982978723	7.05932591489362	6.98599829787234	7.12605659574468	7.40827536170213	6.97671459574468	7.37270761702128	7.39266168085106	7.17222970212766	6.84575257446808	7.45962159574468	7.25411280851064	6.64054829787234	7.32259023404255	7.21531695744681	7.31966772340426	7.31377106382979
ZNF302	7.11580061702128	7.08891072340425	7.46042863829787	7.66913674468085	7.11408246808511	7.92755031914894	7.39110182978723	6.79480080851064	7.38311527659574	7.39266168085106	7.34313921276596	7.41480108510638	7.15005042553191	7.64793957446808	7.07084064893617	7.56648489361702	7.94747095744681	8.00305885106383	8.14578227659574	7.25260789361702	7.79286768085106	8.27974244680851	8.07580642553192	7.69169755319149	7.95416834042553	7.78529176595745	7.80502685106383	7.77791585106383	7.52152842553191	8.18311023404255	7.99880982978723	8.28388944680851	7.16656655319149	7.54815523404255	7.9297885106383	7.27046314893617	7.96502874468085	7.96598574468085	7.8190079787234
SCAPER	4.4930750212766	4.35567755319149	3.99520304255319	4.64709944680851	4.59091727659574	4.07590163829787	4.57299682978723	4.47932261702128	4.24554010638298	4.04603825531915	4.27563938297872	4.33425744680851	4.27427076595745	3.86260461702128	4.58038038297872	3.76146136170213	4.12027665957447	3.79818523404255	3.74672468085106	3.76739931914894	3.86593331914894	3.64712955319149	3.66530270212766	3.46327859574468	4.1109739787234	3.63272131914894	3.78502870212766	3.75523636170213	3.46751480851064	3.93922138297872	3.63632989361702	4.13993812765957	4.18664655319149	4.21049704255319	3.68584476595745	3.86723553191489	3.91615423404255	4.16071410638298	4.74320619148936
TMCC2	7.04889236170213	7.2861145106383	7.21531695744681	6.64534772340425	7.48462080851064	7.37087759574468	7.21129157446808	7.39266168085106	7.47157412765957	6.9750359787234	7.45883185106383	7.31377106382979	7.7869550212766	6.98599829787234	7.44974989361702	8.38252378723404	7.47494470212766	8.10179591489362	7.99967604255319	7.55976087234043	7.8692919787234	7.43850521276596	8.22122336170213	7.58902987234043	7.9703190212766	7.9703190212766	7.91187523404255	7.75979482978723	7.61519125531915	7.90278063829787	7.65393427659574	7.6622205106383	7.40922187234043	7.52268034042553	8.39040534042553	7.27553310638298	7.9287624893617	7.73334508510638	7.18892631914894
PYROXD1	6.27890919148936	6.35624312765957	6.02344529787234	5.95624974468085	5.9266044893617	6.11665472340426	5.85805091489362	6.31052685106383	6.20677987234043	6.69675780851064	5.45752661702128	5.79436023404255	6.22207214893617	6.95734287234043	6.72982653191489	5.38844455319149	5.63296765957447	5.68363204255319	5.45467434042553	5.88913525531915	5.55469165957447	4.2376654893617	4.31114936170213	5.08144214893617	5.73214155319149	4.83756053191489	5.99184193617021	5.14294942553192	6.07238480851064	5.66129659574468	3.85746059574468	5.05249263829787	5.55206463829787	5.7765485106383	4.29398044680851	5.47389776595745	5.44140327659574	5.58244431914894	5.93182321276596
B3GAT1	8.67400961702128	9.07391395744681	9.06215991489362	9.04033106382979	8.99697617021277	9.16947268085106	9.22284506382979	8.97218978723404	9.14653740425532	8.78503746808511	9.05031563829787	8.58767189361702	8.85819559574468	8.80657182978723	8.40800527659574	10.1206364893617	9.16098427659574	9.32608959574468	8.97009121276596	9.85591676595745	9.86640034042553	9.29726176595745	9.42663055319149	8.87702514893617	9.86284193617021	9.31830642553192	9.62722038297872	9.41566008510638	9.99425423404255	9.8007689787234	9.51868419148936	9.3787824893617	9.70433023404255	9.11552059574468	9.23249587234043	9.00767474468085	9.38108910638298	9.0320615106383	9.10425353191489
TSPYL5	8.69015068085106	8.02352176595745	7.67099989361702	7.11324629787234	8.15463893617021	7.61611280851064	7.633489	8.43874706382979	8.00863923404255	8.30984255319149	7.01020019148936	7.73073304255319	8.09401242553191	8.01110782978723	8.66543363829787	7.10831485106383	7.01552089361702	7.34874889361702	7.47410617021277	7.633489	7.76273759574468	7.16271806382979	7.30585344680851	7.34147231914894	6.66039504255319	7.25596691489362	7.75384717021277	7.01643340425532	7.33419106382979	7.72585908510638	6.693348	7.13383378723404	6.90209257446809	7.98153631914894	6.89620012765957	7.2813780212766	7.09131690425532	7.60735476595745	7.24854870212766
DDX41	7.38917804255319	7.55610057446809	7.48130757446808	6.72000570212766	7.35345617021277	7.49349912765957	7.09862957446809	7.09862957446809	7.29861589361702	7.13383378723404	7.17584619148936	7.00875925531915	7.37087759574468	7.47621163829787	7.64405327659574	7.03805	6.14934712765957	7.17438034042553	6.42324555319149	6.80191080851064	7.19982370212766	6.47335155319149	7.0622630212766	6.56785487234043	7.04109368085106	7.25260789361702	6.76674670212766	6.76324195744681	6.74418863829787	6.97734882978723	6.85712514893617	7.08197331914894	7.07943682978723	7.11959795744681	6.81376561702128	7.01020019148936	6.57172206382979	6.85652674468085	6.58284419148936
CALY	9.06973959574468	8.51974221276596	7.89956644680851	6.41815731914894	8.67922319148936	8.5489209787234	7.58970208510638	8.50234863829787	8.22298134042553	7.95416834042553	5.85868885106383	7.679237	8.88928419148936	7.89015170212766	8.98650221276596	5.02232431914894	4.7323024893617	6.50329914893617	6.28694304255319	5.03744229787234	7.22182144680851	2.09148887234043	6.10477780851064	6.63442140425532	4.839802	5.57532721276596	7.53979806382979	6.17750187234043	6.19650285106383	7.96502874468085	4.65686721276596	7.58028125531915	5.05029017021277	8.5889745106383	5.59621008510638	7.02458831914894	5.25756606382979	7.36454044680851	6.09089540425532
CYFIP2	9.15878280851064	8.97631172340425	8.85388206382979	7.88465808510638	9.15406585106383	8.492908	8.55943712765957	8.91830276595745	8.94641368085106	9.16613144680851	8.63391314893617	8.26598565957447	8.73704965957447	9.10425353191489	9.13779634042553	8.14704865957447	7.93665193617021	8.31707587234042	8.16535382978723	7.8939989787234	8.88332323404255	8.30534419148936	8.31848444680851	7.92276178723404	8.25342693617021	8.14196668085106	8.712481	7.93307387234043	8.04041374468085	8.64421953191489	8.48977789361702	7.92006895744681	8.47057287234043	8.74976282978723	7.9051775106383	8.1975384893617	8.32695555319149	8.59842972340426	8.006786
RHOF	5.18357982978723	5.50630846808511	4.81345423404255	4.42717961702128	5.16225934042553	4.85412427659575	4.56164791489362	4.51938146808511	5.09618257446809	5.14677746808511	4.98934225531915	4.44280910638298	5.10494070212766	5.24481978723404	4.7693085106383	4.78061229787234	4.502616	4.57228182978723	4.59792465957447	4.36982010638298	4.62515755319149	4.978667	4.46836757446808	4.49958036170213	4.77473546808511	4.50715485106383	4.48448942553191	4.47832555319149	4.24889623404255	4.45278431914894	4.4707654893617	4.54136712765957	4.56039678723404	4.73873334042553	4.30597093617021	4.52846617021277	4.33629540425532	4.517196	4.14047731914894
AVL9	4.59737687234043	4.18812578723404	4.17848674468085	4.07973765957447	4.15635921276596	4.15794442553192	4.24701876595745	4.24652425531915	4.18219478723404	4.18899829787234	3.90101685106383	4.28120608510638	4.15635921276596	4.47979476595745	4.70904042553191	3.55738304255319	4.05208363829787	4.0653069787234	3.91148293617021	3.71111889361702	3.99187740425532	3.61356385106383	3.78319870212766	4.0456374893617	3.8910144893617	3.79471555319149	4.02725721276596	3.97446138297872	3.83293919148936	4.06039936170213	3.35863070212766	3.96892225531915	3.85793478723404	4.33857927659574	3.608656	3.90653314893617	3.96892225531915	4.20995055319149	4.09983595744681
SEPT8	7.47621163829787	7.63156978723404	7.52070734042553	8.27974244680851	7.95681676595745	7.14936655319149	8.36729717021277	7.80100055319149	7.62217408510638	7.72282729787234	7.81703421276596	7.90278063829787	8.07318831914894	6.595323	7.52591070212766	8.94641368085106	7.94540885106383	8.8161679787234	7.93423206382979	8.07452646808511	8.77975465957447	8.58412221276596	8.58412221276596	7.87028608510638	9.07859644680851	8.27010923404255	8.66174759574468	8.10085178723404	7.91519989361702	8.44169946808511	8.2004175106383	8.79043842553192	8.4033815106383	7.87640089361702	8.65538806382979	7.77567480851064	8.49948819148936	8.14960529787234	8.16112893617021
MECR	6.42660391489362	6.1618774893617	5.78766034042553	4.36620982978723	5.42120153191489	5.2747109787234	6.03641523404255	5.98118187234043	5.9607930212766	6.37932527659574	5.44949338297872	5.72830214893617	5.39537485106383	5.80592738297872	6.59955229787234	5.3159520212766	4.87476295744681	5.46847559574468	4.65977459574468	5.32039840425532	5.6342249787234	4.95335506382979	4.78830059574468	5.20543312765957	4.9336150212766	5.60752208510638	5.26285093617021	4.56379257446808	4.98629755319149	5.65376434042553	4.66690340425532	3.85655895744681	4.75037076595745	5.30554993617021	5.0808229787234	4.91535123404255	4.73561514893617	4.84302104255319	5.12534542553191
ANKH	4.37152170212766	3.59353265957447	3.54877906382979	3.53719442553191	3.68797840425532	4.21381019148936	3.63791174468085	3.54158321276596	4.00028934042553	3.95124538297872	3.62656806382979	3.66087263829787	3.64251474468085	4.12079895744681	3.8817685106383	3.42568444680851	3.53072078723404	4.01551557446809	3.30636738297872	3.50743470212766	3.6261490212766	3.48968076595745	3.00580985106383	3.14522110638298	3.29429489361702	3.25284967021277	3.60299334042553	3.42142925531915	3.00995306382979	3.57426574468085	3.22441740425532	3.56250976595745	3.26174446808511	3.44631929787234	3.2285105106383	3.29048517021277	2.87840346808511	3.46391284042553	3.65048638297872
TXNDC9	7.37866434042553	7.02811423404255	6.7321270212766	7.50803570212766	6.91383206382979	6.76393410638298	6.78901582978723	7.20362253191489	7.01342463829787	7.18191165957447	6.67645831914894	7.01110263829787	6.74418863829787	6.86757506382979	7.21772574468085	5.86443706382979	6.85380478723404	6.98036729787234	6.47478842553191	6.70020704255319	7.19288119148936	6.90746431914894	6.15231678723404	6.14109674468085	6.03183370212766	6.60022395744681	6.55278380851064	5.82565608510638	6.42013646808511	6.87856434042553	6.64896789361702	6.47406470212766	5.99900455319149	6.56291417021277	6.36707542553192	5.76413191489362	5.77062070212766	6.24121723404255	6.70162906382979
CTDSP2	6.10915546808511	6.19784110638298	6.7479359787234	7.13881082978723	6.41075544680851	7.13626204255319	6.52493374468085	6.27695265957447	6.20738057446809	6.45242061702128	6.63782908510638	6.94872572340426	6.27945382978723	6.4499820212766	5.6968469787234	6.7479359787234	6.99840104255319	7.347243	6.99067365957447	7.21295	6.9743395106383	7.03478525531915	6.85380478723404	6.97879840425532	7.10276072340426	6.65965685106383	6.91452736170213	7.04740644680851	6.73329370212766	6.851794	6.7709524893617	6.83651878723404	7.07614536170213	6.92029642553192	7.47339382978723	6.91305082978723	7.00082842553191	6.69951829787234	6.6893060212766
POGZ	5.62879195744681	5.84428361702128	6.16647074468085	5.81936942553191	5.71984063829787	6.10915546808511	5.76996108510638	5.57647589361702	5.77876691489362	6.04012276595745	6.36915104255319	5.3868239787234	5.43419108510638	5.86792563829787	5.68593734042553	7.16656655319149	6.38936842553191	5.82693825531915	6.00987921276596	6.24375117021277	6.01168934042553	6.63721655319149	6.77870185106383	6.19970440425532	6.55458689361702	6.22207214893617	5.95471587234043	6.28694304255319	6.31882470212766	6.16414468085106	6.63003385106383	6.2423035106383	6.5326655106383	5.88318161702128	6.43557987234043	5.93032655319149	6.57943389361702	6.1378175106383	6.1155510212766
CLK4	5.67629078723404	5.86280563829787	5.93392080851064	6.27403436170213	5.64865561702128	6.18699108510638	5.84993210638298	5.84215131914894	5.95171923404255	5.51175846808511	5.70786953191489	5.57146410638298	5.76363474468085	5.96889455319149	5.2500525106383	6.62602278723404	7.04889236170213	6.07303627659574	6.76884704255319	5.97699229787234	5.43419108510638	7.08655638297872	6.06803510638298	6.79323391489362	7.43077736170213	6.9647534893617	6.11457329787234	7.31478865957447	6.28749236170213	6.3982094893617	6.0483434893617	7.34648293617021	5.98739121276596	6.25660368085106	6.05785634042553	6.23903829787234	6.77236693617021	6.44112708510638	6.6736924893617
CHD5	5.48409546808511	4.85702608510638	5.02805819148936	3.96013765957447	4.74700425531915	4.98872923404255	4.64123827659574	4.78985546808511	4.6996224893617	4.92153793617021	4.54187321276596	4.08711772340426	4.89437644680851	5.33334742553192	4.81222512765957	4.30452140425532	3.90160674468085	4.40522319148936	4.03418519148936	4.03161076595745	5.0011084893617	3.36288725531915	4.25267976595745	4.34314193617021	4.02387706382979	4.16071410638298	4.22574276595745	4.2354594893617	4.30222774468085	4.54855619148936	4.02534544680851	4.2226319787234	4.264128	4.75399204255319	3.75033721276596	4.35902004255319	4.10579612765957	4.50056323404255	4.07426010638298
JMJD6	4.39560906382979	5.44996289361702	4.86949012765957	4.92096495744681	4.6835280212766	5.0621299787234	4.59737687234043	4.2267924893617	5.29294982978723	4.55823531914894	5.12474082978723	4.72380576595745	4.87979168085106	4.8167730212766	4.741312	7.14452072340426	6.93744738297872	5.30113589361702	6.03641523404255	4.6980669787234	5.23849936170213	7.59559072340426	6.99472425531915	5.69195059574468	6.6089165106383	6.98414485106383	4.99219085106383	6.08198176595745	4.84939938297872	4.93137974468085	7.12692925531915	6.36974640425532	4.95204327659574	5.30924972340426	6.93978593617021	5.4782690212766	5.86850125531915	5.80230178723404	5.69921119148936
MOB4	8.19902572340426	8.18048785106383	8.1289315106383	7.99124017021277	7.6432550212766	7.56722425531915	7.57217493617021	7.87340978723404	7.77388857446809	8.31707587234042	7.42699223404255	7.89305738297872	7.77468855319149	8.1975384893617	8.30670678723404	6.95387846808511	7.21911672340426	7.70571938297872	7.34313921276596	7.98153631914894	7.64134176595745	7.63450038297872	7.34313921276596	7.55793521276596	7.26385370212766	6.83363165957447	7.70686327659574	6.97083217021277	7.49511578723404	7.64067308510638	7.45797323404255	7.44446059574468	6.62231323404255	7.55291014893617	6.72411672340426	7.34874889361702	7.84083187234043	7.67178382978723	7.3795909787234
MXI1	9.00767474468085	9.85886685106383	10.3423566170213	9.7699240212766	9.64280953191489	10.0849798510638	9.83548889361702	9.35950063829787	9.68605810638298	9.74544917021277	10.5720210212766	9.27750774468085	10.0889146595745	10.1696961702128	9.17562814893617	10.9374776595745	10.0803349787234	10.1523490425532	10.1938023829787	10.5720210212766	10.0337800851064	10.4622735106383	10.4723222340426	10.3319546170213	10.8087614680851	9.6395365106383	10.2855053191489	10.514197106383	10.3874313404255	10.0214397021277	10.5340680425532	10.4723222340426	10.4037789148936	10.1571156808511	10.0849798510638	10.3516632978723	10.6431291489362	10.6687032978723	10.102763212766
SLC25A32	6.31512059574468	5.78874163829787	4.91606570212766	6.01490689361702	5.71447672340426	5.004243	5.5697620212766	6.24976785106383	5.56110861702128	5.72647685106383	3.74090744680851	6.59334938297872	5.65196072340426	5.54682117021277	6.88838427659574	3.28967310638298	3.72517912765957	5.22293112765957	3.93743072340426	4.99829927659574	4.94710480851064	2.91191763829787	3.69333246808511	4.8653484893617	3.9978859787234	4.21852914893617	5.34155195744681	4.73664357446809	4.82873827659574	4.91046091489362	3.29429489361702	4.85874938297872	3.22477665957447	5.82627525531915	3.63632989361702	4.75781695744681	4.40098361702128	4.8201539787234	5.56162180851064
TBCE	6.51584653191489	6.23193465957447	5.93810323404255	5.94481942553192	5.99658712765957	5.88565791489362	6.02741182978723	5.72087587234043	6.24375117021277	6.2996430212766	5.7355190212766	5.63936108510638	5.66000529787234	5.96208906382979	6.59400704255319	5.58775674468085	5.65887153191489	6.23841163829787	5.40374678723404	5.68947834042553	6.33460142553191	5.74390934042553	5.28962976595745	5.47621889361702	5.6213264893617	5.13970246808511	5.97181121276596	5.30875280851064	4.94917459574468	5.70328731914894	5.15341170212766	5.43798125531915	5.35107325531915	5.585652	5.06712461702128	5.10140657446809	5.22791253191489	5.44140327659574	5.45294708510638
NCOA6	7.13310953191489	7.66834819148936	7.7137289787234	7.59226991489362	7.35701082978723	7.81703421276596	7.18496046808511	7.39771453191489	7.44552334042553	7.59226991489362	7.65668395744681	7.70862680851064	7.09451525531915	7.83123561702128	7.07614536170213	8.05047934042553	7.93767674468085	7.42885329787234	7.78316704255319	8.23751329787234	7.57786840425532	7.74940780851064	7.9802725106383	8.00772678723404	8.22548095744681	7.556922	7.7137289787234	7.99880982978723	7.88352791489362	7.85681121276596	7.80575929787234	8.18531538297872	7.96502874468085	7.70686327659574	7.87735525531915	7.6517929787234	7.82402627659574	7.65283789361702	8.2047545106383
PCSK1	7.6470224893617	6.57233012765957	6.17556744680851	4.10782561702128	6.72356544680851	5.14252376595745	6.34603565957447	7.19288119148936	7.34874889361702	6.829236	5.20121563829787	5.13816895744681	6.1696300212766	5.81594036170213	7.29141693617021	4.54299253191489	4.53111744680851	3.97171444680851	4.82517506382979	4.76513227659574	3.68117274468085	4.61861789361702	4.25648982978723	5.04305991489362	4.54972621276596	4.73437006382979	5.50747625531915	4.96202006382979	3.768649	5.96649410638298	4.62299012765957	5.1612785106383	4.52066506382979	5.28894517021277	5.09851327659575	4.61378089361702	4.7276969787234	7.60284474468085	4.94122474468085
UCHL1	12.4920913829787	11.9873585106383	10.2327739574468	9.65268431914894	11.9280865106383	10.2095595531915	11.1843692765957	11.9410860851064	11.5733725531915	11.0215029574468	9.03451929787234	11.0576891914894	11.8466105531915	10.7760416808511	12.5088843617021	9.35950063829787	9.09517410638298	10.8884562765957	9.86640034042553	9.76009661702128	10.9374776595745	8.85819559574468	9.91197889361702	9.69585014893617	9.56991793617021	9.71824810638298	10.6062049787234	9.17985114893617	9.48660246808511	10.6113109148936	9.13412029787234	9.80933208510638	9.69269644680851	11.434425106383	9.61343740425532	9.86284193617021	9.21794908510638	10.4774244680851	9.56991793617021
MT1M	9.20316682978723	10.8633656808511	10.3171700851064	10.790293	9.24671485106383	10.8633656808511	9.71505572340426	9.50104110638298	10.8544767021277	9.09088485106383	10.2490905531915	10.2531666170213	9.13581438297872	11.5857742765957	8.02912168085106	10.9058273829787	11.1653472765957	11.8310406808511	11.2394541489362	10.1385854893617	11.5240580638298	11.9410860851064	11.5240580638298	11.971219	11.2394541489362	10.8800073404255	11.5240580638298	10.2794460212766	9.72176740425532	11.5143278085106	11.7652371702128	10.5838167659574	11.0215029574468	11.3448410212766	10.9321696595745	11.7652371702128	11.6321741276596	11.8577257234043	10.4385246170213
MT1F	10.4874844680851	12.0384165744681	11.9410860851064	11.7293312553191	10.3577540638298	11.7527900425532	11.2017520851064	10.705409212766	11.9410860851064	10.8469885744681	11.8577257234043	11.2504135531915	10.2229497234043	12.3995575319149	9.69585014893617	12.3129445531915	12.0959503191489	12.6612534468085	12.681791787234	11.3272587659574	12.7229270425532	12.9826500425532	13.1059333191489	12.2295671489362	12.5638028723404	11.8577257234043	12.6240393404255	11.8864443829787	10.8544767021277	12.7997752765957	12.7732249574468	11.9144693191489	12.3583828297872	12.3995575319149	12.7000948297872	11.9873585106383	12.581513893617	12.5458287234043	11.2300348297872
SYT17	8.53444372340426	8.73348946808511	8.53306827659574	7.55222521276596	7.99414627659574	8.47473227659574	7.99243972340426	7.78090691489362	8.44044331914894	8.36729717021277	8.30073806382979	7.39110182978723	8.04672095744681	8.49948819148936	7.62106757446808	7.45683431914894	7.44349565957447	6.42324555319149	7.73073304255319	7.08430146808511	6.35271446808511	7.61307034042553	7.58721810638298	7.62488361702128	7.2601319787234	6.69675780851064	7.11408246808511	7.84208780851064	6.85301019148936	7.25260789361702	7.77880085106383	7.46147185106383	8.02712585106383	7.90858838297872	7.89216429787234	8.02017821276596	7.82692436170213	7.67277287234043	6.93433874468085
ZNF768	5.98359929787234	6.23074459574468	6.42084061702128	6.1810650212766	5.9172899787234	6.28879214893617	6.51149755319149	6.35624312765957	6.0033265106383	6.5736460212766	6.40630442553192	5.92374368085106	6.00739180851064	6.1815399787234	5.67568823404255	6.86484895744681	6.31745670212766	6.715938	7.0528854893617	6.49697959574468	6.23025740425532	6.9750359787234	7.28803855319149	6.27470821276596	6.51642785106383	6.24497272340426	6.52414834042553	6.82587925531915	6.55458689361702	6.47478842553191	7.30836123404255	7.04740644680851	7.15177859574468	6.34077540425532	7.06465036170213	6.72000570212766	7.09935976595745	6.8409684893617	6.03576912765957
APEH	7.78945329787234	7.07691985106383	6.62302395744681	6.51914627659574	7.16937046808511	6.22859129787234	7.04075846808511	7.03360660638298	7.46239065957447	6.58848665957447	6.37421195744681	7.02003591489362	7.22416485106383	6.1696300212766	7.49270695744681	5.48409546808511	4.92865438297872	6.93011942553191	5.58825731914894	5.99475317021277	6.82381689361702	5.55469165957447	5.92195359574468	6.38136734042553	5.93182321276596	6.55396889361702	6.6786354893617	5.79308465957447	5.60752208510638	6.40559076595745	5.97437870212766	5.87859859574468	6.71476965957447	6.5899159787234	6.24375117021277	6.75451055319149	5.82565608510638	6.28506525531915	6.05852725531915
NECAP1	8.95847874468085	8.52263774468085	6.80191080851064	6.99709855319149	8.10584253191489	7.93665193617021	7.71480004255319	8.62231210638298	8.08474980851064	7.79039972340426	5.19909682978723	7.92372472340426	7.69346682978723	7.78945329787234	8.8618185106383	5.01071327659574	5.17919659574468	7.13456563829787	6.66985159574468	5.92143568085106	7.21911672340426	5.03383359574468	6.12425157446808	6.62084640425532	6.21766874468085	6.12539995744681	7.19214153191489	6.32815174468085	6.05159519148936	7.15177859574468	5.83545938297872	6.87305117021277	5.75693457446808	8.16395670212766	5.34999604255319	6.76393410638298	6.47144789361702	7.51499634042553	7.13969519148936
FRY	5.68094940425532	5.29196695744681	5.34640955319149	4.66029031914894	5.20543312765957	5.40945074468085	5.08353412765957	5.49661780851064	5.16779595744681	5.4461700212766	5.00271912765957	5.1725869787234	5.12627908510638	5.2673964893617	5.81699438297872	4.85284908510638	5.12835689361702	5.25287974468085	4.81631655319149	4.7176265106383	5.06712461702128	4.93077153191489	4.77245489361702	4.92865438297872	5.1478794893617	4.83715591489362	4.95535206382979	4.78549325531915	5.12687559574468	4.96953385106383	4.82185268085106	5.0186294893617	4.7482074893617	5.17590523404255	4.90605368085106	4.68577376595745	4.83431872340426	5.11102661702128	4.80782329787234
FGF12	6.03641523404255	5.49716221276596	3.70264293617021	3.64604234042553	5.24368608510638	3.60755417021277	5.62026270212766	6.40780623404255	5.42257204255319	4.32752959574468	3.71158976595745	5.11339353191489	4.98358565957447	3.83616419148936	7.15005042553191	3.55395476595745	3.41065229787234	5.03332846808511	3.41489585106383	3.25791755319149	4.03979519148936	2.96060142553192	2.98586134042553	3.41690542553191	3.49457087234043	3.75848976595745	3.9256484893617	3.15557923404255	3.54067674468085	3.45345668085106	3.6616460212766	3.35511631914894	3.62436508510638	5.09392710638298	3.3746370212766	3.67747563829787	3.62943078723404	4.10946063829787	4.08865419148936
NOS1AP	6.51642785106383	7.0450015106383	6.74354408510638	5.64569306382979	6.54022321276596	6.06092191489362	6.40140478723404	6.44040804255319	6.82587925531915	7.16203987234043	6.84791891489362	5.54093017021277	6.69866353191489	7.04958346808511	6.51845185106383	6.16834391489362	5.66129659574468	6.21093278723404	5.61582017021277	6.50260334042553	5.68208406382979	5.92195359574468	6.16771763829787	5.87305412765957	6.00854885106383	5.68094940425532	5.512544	5.52689485106383	5.57089678723404	5.87181021276596	5.67755334042553	5.53403791489362	6.62302395744681	6.20153219148936	6.17196606382979	6.3547390212766	5.95336844680851	5.78033240425532	5.46281770212766
RPS6KA3	6.29782195744681	5.55963444680851	4.99322753191489	5.87359617021277	5.45347157446809	5.42690431914894	5.63672323404255	5.36683317021277	5.38405440425532	5.115478	5.03383359574468	6.24169438297872	4.94583061702128	5.17765512765957	5.999744	4.47360955319149	5.19909682978723	5.08194076595745	4.5985224893617	4.4930750212766	4.87537889361702	3.17459444680851	4.41872853191489	4.66369387234043	5.03080755319149	4.22325046808511	5.47668004255319	5.18799561702128	4.6397385106383	4.46973504255319	4.28222861702128	4.77297876595745	4.92481714893617	5.20370334042553	4.01165195744681	5.12158253191489	4.8853409787234	4.88158763829787	5.44180061702128
ACSL6	5.30975582978723	4.71210155319149	4.56039678723404	4.15576831914894	4.87476295744681	4.31821085106383	4.69500044680851	5.0850460212766	4.78115506382979	4.90036059574468	4.48037808510638	4.63377840425532	4.63693787234043	4.71816793617021	5.3696645106383	4.27621568085106	4.29922912765957	4.33007391489362	4.40256687234043	4.3032909787234	4.54684770212766	4.68014806382979	4.3032909787234	4.38492772340425	4.45750185106383	4.42393370212766	4.48705063829787	4.32370419148936	4.26002472340426	4.66551770212766	4.40621389361702	4.1003564893617	4.38657117021277	4.60907317021277	4.17742278723404	4.2301150212766	4.25648982978723	4.34466970212766	4.3567384893617
CHKA	5.85427361702128	5.63035510638298	5.43476842553191	5.25231363829787	6.11113482978723	5.64366510638298	5.89607585106383	6.07169804255319	5.76145174468085	5.76875063829787	5.43476842553191	5.80820753191489	6.03305989361702	5.19055091489362	6.13045346808511	6.09939991489362	6.12367953191489	6.54099731914894	5.58354576595745	6.44112708510638	6.21539480851064	7.40228208510638	6.307051	5.97528112765957	6.25829555319149	6.22013634042553	6.47764170212766	6.16326776595745	6.63261136170213	6.59664121276596	7.16064238297872	5.94322312765957	6.22130823404255	6.57233012765957	6.3312594893617	5.83038674468085	6.25375470212766	6.14058472340426	5.98243117021277
PTPRN2	7.29055068085106	6.40843472340426	5.99119819148936	5.52112425531915	6.45117855319149	5.78247285106383	6.48306917021277	6.47764170212766	6.33889706382979	6.38993885106383	5.94322312765957	5.90050157446808	6.14233555319149	6.19575314893617	7.21363770212766	5.22648317021277	5.44343940425532	5.92143568085106	5.49610334042553	5.51079425531915	6.10295342553191	5.80298142553191	5.57815159574468	5.53461495744681	5.59993261702128	5.67568823404255	5.94656031914894	5.57146410638298	5.52964753191489	6.27403436170213	5.90330465957447	5.6189854893617	5.6497835106383	6.3939444893617	5.5502864893617	5.80661029787234	5.50108870212766	5.8053614893617	5.82693825531915
HERC2P9	6.7652440212766	7.76980210638298	8.51448674468085	9.02562180851064	6.8581840212766	7.633489	7.31920382978723	7.09725980851064	8.03843559574468	7.8909779787234	9.11449925531915	8.34121853191489	6.87097510638298	7.6622205106383	7.24794289361702	8.5179555106383	8.96457670212766	7.9968535106383	8.00192876595745	8.00192876595745	8.16681685106383	8.83881834042553	8.8618185106383	8.35541878723404	9.70847917021277	9.17386825531915	8.47953736170213	9.21033106382979	8.40639495744681	8.27444540425532	7.87735525531915	9.53401410638298	8.62931272340425	9.02351895744681	9.362108	9.13581438297872	9.55314721276596	9.28032114893617	8.77810374468085
PEX26	5.13008157446809	4.18169829787234	4.83926991489362	4.68976472340425	4.36357634042553	4.04745172340426	4.61693904255319	4.48448942553191	4.12079895744681	4.78115506382979	4.45845506382979	4.47979476595745	4.20848634042553	4.4617945106383	4.79410070212766	3.58522768085106	4.18430476595745	4.2210480212766	3.83251208510638	3.75375634042553	3.86540072340426	4.21381019148936	4.16071410638298	3.66992678723404	3.87202982978723	3.77526421276596	4.02634946808511	3.72517912765957	3.64475740425532	3.91767134042553	4.02437782978723	4.44757729787234	4.117879	4.72380576595745	4.01641023404255	3.9388270212766	4.15422370212766	4.66768146808511	4.21852914893617
MYO5A	5.41702929787234	5.19110855319149	4.15969023404255	4.11971891489362	4.98091174468085	3.9417839787234	4.76288955319149	4.76191336170213	4.91771417021277	4.39629187234043	3.66886795744681	4.62236370212766	4.55718608510638	4.192932	4.90767317021277	3.74279808510638	4.10486144680851	4.45646970212766	3.99187740425532	4.01501119148936	4.15523934042553	3.80175068085106	3.62943078723404	4.04822212765957	4.03507563829787	4.23260040425532	4.22964074468085	3.99361744680851	3.67524555319149	3.7298824893617	3.68584476595745	4.06478457446809	3.82925742553191	4.54913668085106	3.85225340425532	4.16945876595745	3.73644640425532	4.17068578723404	4.19190736170213
NFKBIA	7.464611	8.6809739787234	8.90159512765957	8.83027857446809	8.6090505106383	9.69585014893617	7.49710034042553	7.39352995744681	8.71081385106383	7.89617070212766	9.41847053191489	8.31707587234042	8.79989561702128	8.91183963829787	6.53949861702128	10.7825801702128	9.33079510638298	9.50104110638298	9.85886685106383	9.37125829787234	8.44793557446808	8.74821614893617	9.17985114893617	9.96766370212766	10.2734889148936	8.65690442553191	9.543941	9.84736893617021	9.59300508510638	8.67061234042553	9.20080572340425	10.4447423191489	9.68258523404255	9.12177827659574	9.32355646808511	9.98905263829787	10.2390035744681	9.44018776595745	8.84980972340425
CAMK2B	7.51759453191489	7.23337785106383	7.17299459574468	5.64695363829787	7.12922610638298	7.46147185106383	6.97734882978723	7.30176827659574	7.05141489361702	7.42290919148936	6.81877238297872	6.21228668085106	7.27968912765957	7.76575863829787	7.43373565957447	6.3251800212766	6.05916880851064	6.39152038297872	6.80710995744681	6.10420682978723	6.88530546808511	5.37687921276596	6.34004421276596	6.6503655106383	5.80476429787234	6.23243268085106	6.70020704255319	6.14435217021277	5.92442376595745	6.81788712765957	6.17630719148936	6.05230355319149	7.0622630212766	6.97298587234043	6.36862027659574	6.69192123404255	6.115084	6.54099731914894	6.16326776595745
NASP	5.84936314893617	5.95336844680851	5.68425189361702	6.46869961702128	6.34488389361702	6.26136370212766	5.97699229787234	6.05396610638298	6.19970440425532	5.65887153191489	6.3026904893617	6.17132993617021	6.23305623404255	5.85262810638298	5.78186606382979	6.59141461702128	6.38601178723404	7.01552089361702	5.85042612765957	6.33628429787234	6.67645831914894	6.65837382978723	6.27759740425532	5.8554124893617	6.74296289361702	6.68463608510638	6.75024857446809	6.61777382978723	6.57422091489362	6.4920215106383	6.27945382978723	6.61616410638298	6.72356544680851	6.10680759574468	6.37545365957447	6.29441961702128	6.88838427659574	6.37603812765957	6.80560131914894
PLOD3	6.59472855319149	7.41615827659574	7.01767255319149	7.92276178723404	7.17222970212766	7.25764876595745	7.18433021276596	7.13077961702128	7.35055010638298	7.1203119787234	7.3852995106383	7.14785755319149	7.28469144680851	6.92708529787234	6.49576374468085	8.78850929787234	7.44974989361702	7.62943157446808	7.77067357446809	8.19429923404255	7.59770074468085	8.04801855319149	8.79429695744681	7.51248927659574	8.02352176595745	7.81703421276596	7.44751357446809	8.05155785106383	7.69858989361702	7.0528854893617	8.84980972340425	7.69757153191489	7.7869550212766	7.21363770212766	9.00767474468085	7.68787227659575	7.96676291489362	7.78945329787234	7.43373565957447
FAM117A	4.69608870212766	5.16182917021277	4.61693904255319	4.28676638297872	4.29131525531915	4.50869170212766	4.27730268085106	4.46580312765957	4.50435117021277	5.25440808510638	4.25648982978723	4.19190736170213	4.32100334042553	4.76558461702128	5.05624357446808	3.69809270212766	3.71294689361702	3.48394729787234	3.87689308510638	4.29455806382979	4.17668546808511	4.29546282978723	4.28968734042553	3.7412625106383	3.94061646808511	3.91148293617021	4.27730268085106	3.74322393617021	3.71488912765957	4.24829708510638	4.3411119787234	4.249967	4.25834212765957	4.24599221276596	4.24144993617021	4.25209819148936	4.25325095744681	4.50604704255319	4.38340627659574
SNX10	9.76009661702128	9.09088485106383	8.40070812765958	7.83855212765957	8.5261309787234	8.02257342553191	8.58068557446808	9.5373135106383	8.78503746808511	9.44862591489362	7.32259023404255	8.67061234042553	8.70385853191489	9.14942010638298	9.72923704255319	6.5755840212766	7.51759453191489	7.68985231914894	7.56341729787234	8.2047545106383	8.02912168085106	5.97868270212766	7.15575229787234	8.30984255319149	7.60284474468085	7.56843806382979	8.14578227659574	7.73334508510638	8.18170136170213	8.257777	6.44236882978723	7.68598793617021	7.3813730212766	9.02163114893617	7.40311306382979	8.2883880212766	7.49184427659574	8.25907278723404	7.972367
RAP1GAP2	8.00772678723404	7.61984355319149	7.61714410638298	6.75730436170213	7.59045365957447	6.82513617021277	7.43930274468085	7.63733008510638	7.89305738297872	7.83855212765957	6.95233304255319	6.53882572340426	7.14171246808511	7.66676470212766	7.71897695744681	6.12539995744681	5.97917746808511	6.96412859574468	6.39285882978723	5.89985061702128	7.76980210638298	4.6829849787234	6.27890919148936	6.92870678723404	6.13658106382979	6.05336208510638	6.8983169787234	6.30107593617021	6.28141825531915	7.1776464893617	5.02684919148936	7.00488972340426	6.02618768085106	7.41558393617021	6.18030536170213	6.83793672340426	6.60461165957447	7.16203987234043	6.29631314893617
OGFOD1	7.31134261702128	6.49634185106383	6.4188400212766	6.66637242553191	6.86428980851064	6.58925570212766	6.71815131914894	7.00210631914894	6.35271446808511	6.73740229787234	6.03820646808511	6.87053178723404	7.28694253191489	6.56843991489362	7.11496614893617	6.07677119148936	5.6119685106383	6.24037738297872	5.29907929787234	6.2492704893617	6.43064285106383	6.44943121276596	6.49090489361702	6.87241268085106	5.63891512765957	5.56687959574468	6.02677836170213	6.11170717021277	5.88265772340426	6.38801917021277	6.51845185106383	5.77876691489362	6.20600329787234	6.86150306382979	6.11340617021277	6.42461491489362	5.9313060212766	6.14314508510638	6.00559163829787
MAPK9	7.78090691489362	7.7798115106383	6.78981157446808	7.00875925531915	7.45240091489362	6.45763531914894	7.42699223404255	7.57393004255319	7.29351506382979	7.33334812765957	6.76752695744681	7.16428144680851	7.36378489361702	7.13162521276596	8.16938357446809	6.785991	6.85592793617021	7.10626863829787	6.72072317021277	6.73666906382979	7.12847370212766	6.18219289361702	6.45058463829787	6.58572355319149	6.60751074468085	6.47478842553191	7.40311306382979	6.42526278723404	6.73885412765957	6.91046859574468	6.18504846808511	6.81955827659574	6.13941210638298	7.32426391489362	6.18394976595745	6.71094623404255	6.48632744680851	6.90033214893617	6.70437546808511
HAUS6	3.54535612765957	3.79094240425532	3.98907204255319	3.95526806382979	3.63047774468085	3.83813725531915	3.53515129787234	3.50612425531915	3.5810309787234	3.83199076595745	3.95675385106383	3.67670365957447	3.447209	3.76702231914894	3.46070229787234	4.39863063829787	4.30278391489362	4.1366059787234	4.25946342553191	4.01641023404255	4.01265270212766	4.36620982978723	3.74588782978723	3.95337423404255	4.19794378723404	4.02725721276596	4.3100835106383	4.06937010638298	4.41818682978723	4.12846465957447	4.13563255319149	4.1067809787234	3.64679834042553	3.94061646808511	3.46070229787234	3.56819204255319	4.01899710638298	4.20065559574468	4.21707829787234
MOAP1	11.4550710851064	10.5957242553191	9.78421955319149	9.69585014893617	10.5889774680851	9.70847917021277	10.2531666170213	10.6294318510638	10.6878526382979	10.4161808723404	9.49219525531915	10.1742997021277	10.3123145744681	10.3820066808511	11.0648954680851	9.13214893617021	9.33358653191489	10.2432493404255	9.50441857446808	8.92015793617021	10.1571156808511	9.49219525531915	9.61343740425532	9.51868419148936	9.13214893617021	9.22721470212766	10.0849798510638	9.14225529787234	9.02351895744681	10.0433483404255	9.41566008510638	9.91197889361702	9.54106270212766	10.6497948085106	9.34403814893617	9.71136823404255	9.45091170212766	10.1124646170213	9.53401410638298
SCG2	11.1500475106383	11.2813016170213	9.4292114893617	9.07632970212766	10.6062049787234	9.05031563829787	10.0693046808511	10.8633656808511	10.5340680425532	10.6991726808511	8.06209444680851	9.62722038297872	10.2142045106383	10.4723222340426	10.7825801702128	6.66126227659574	7.97468712765957	5.90223544680851	8.48688659574468	7.40410417021277	7.08576182978723	4.77297876595745	7.87555212765957	9.391377	7.96598574468085	8.11765768085106	9.85591676595745	8.29935659574468	8.10584253191489	10.2095595531915	7.55222521276596	8.65377504255319	7.66511304255319	10.4926745531915	7.73955068085106	9.15188542553192	8.31567338297872	10.4673304468085	8.94404493617021
SUCLA2	8.90159512765957	8.48404436170213	7.85346580851064	7.7137289787234	8.67754359574468	7.8190079787234	8.257777	9.23249587234043	8.86008408510638	8.37035421276596	7.80960846808511	8.45221791489362	8.49948819148936	8.53306827659574	9.11347791489362	7.59045365957447	7.80190557446809	7.99317006382979	7.93117529787234	7.07128465957447	8.47953736170213	7.88241640425532	7.63450038297872	7.53979806382979	7.94327631914894	7.53654385106383	8.10320493617021	7.67661946808511	7.08810976595745	8.07580642553192	7.65283789361702	8.16395670212766	6.70359276595745	8.46562670212766	7.29697493617021	7.48282593617021	7.26597887234043	8.00433065957447	7.95342385106383
PHF21A	5.82162155319149	6.24576810638298	6.58352257446808	6.24799631914894	6.06173121276596	6.31052685106383	6.04585306382979	5.89541893617021	6.16588387234043	6.47764170212766	6.45685310638298	5.75335387234043	5.93905444680851	6.45615793617021	5.85148023404255	6.96641072340426	6.92937182978723	6.34668891489362	7.04587431914894	6.34748419148936	5.904517	7.22848719148936	6.4499820212766	6.55278380851064	6.53387408510638	6.91305082978723	6.70517536170213	7.02385082978723	6.77870185106383	6.48070806382979	6.73600234042553	7.03568025531915	6.36974640425532	6.27695265957447	6.74502831914894	6.15722753191489	6.643996	6.54022321276596	6.49634185106383
KIAA0907	6.53187617021277	6.79195857446808	6.68663544680851	7.49948804255319	6.41696174468085	7.50187734042553	6.38380261702128	6.38735457446808	6.79683514893617	6.49493485106383	6.98831278723404	6.39568138297872	6.5755840212766	6.42324555319149	6.40410340425532	7.51087031914894	7.64993119148936	6.96853457446809	7.55555293617021	6.75929821276596	6.97734882978723	8.17804172340426	7.56939782978723	7.13969519148936	7.6622205106383	7.36610327659574	6.92280685106383	7.64608553191489	7.066254	6.76190857446808	7.44001946808511	7.99414627659574	6.71933346808511	6.92110017021277	7.71255	6.9874514893617	7.40487095744681	7.08500727659574	7.2861145106383
HIGD1B	5.75519378723404	6.17327778723404	7.05769859574468	6.74418863829787	6.22794231914894	6.73807034042553	6.44236882978723	5.43357591489362	6.03305989361702	7.18892631914894	7.38861529787234	5.56359940425532	6.01490689361702	6.40630442553192	5.41213380851064	8.27444540425532	7.99243972340426	7.41615827659574	7.18813408510638	7.45240091489362	7.62217408510638	7.99414627659574	7.22848719148936	5.92143568085106	7.5270359787234	8.08341965957447	7.29141693617021	7.0302990212766	7.21451014893617	7.11729591489362	7.49423438297872	7.52268034042553	7.26962470212766	6.38380261702128	7.18266280851064	5.87924319148936	7.28965485106383	7.48462080851064	6.58352257446808
ZCCHC11	5.10494070212766	5.05519606382979	4.98421621276596	4.98934225531915	5.02042714893617	5.01325021276596	4.79190446808511	4.73437006382979	5.04862629787234	5.26893736170213	5.117667	5.13566842553191	4.97985331914894	5.04399610638298	4.75080161702128	5.1612785106383	5.2341719787234	5.22080653191489	5.16984080851064	5.48044495744681	5.23696204255319	5.70380031914894	5.12345765957447	5.07557076595745	5.49560421276596	5.49766810638298	5.14252376595745	5.50914361702128	5.63986427659574	5.43228138297872	5.28894517021277	5.58950772340425	5.27331814893617	4.99271082978723	4.90723093617021	5.19210627659574	5.7009734893617	5.27738265957447	5.17820104255319
ATG7	5.73864380851064	5.2865770212766	3.83813725531915	3.71630142553191	4.86771761702128	4.15468555319149	4.62622495744681	5.67111946808511	5.05892642553192	4.01414395744681	3.97171444680851	4.76388393617021	5.58606134042553	4.50003617021277	5.64094791489362	3.34283904255319	4.18118819148936	4.01764285106383	3.95629961702128	3.81527991489362	4.18169829787234	3.78049061702128	4.04130214893617	4.00439772340426	3.98425457446809	3.64748936170213	4.29088282978723	3.96112838297872	3.82598123404255	4.03871625531915	3.92984219148936	3.78833610638298	3.56099053191489	4.69241327659574	3.94277446808511	4.45750185106383	4.02338380851064	4.12291287234043	4.096988
SLC25A22	5.94081965957447	5.86963480851064	5.42479685106383	4.79350606382979	5.80423678723404	5.1402220212766	5.1916509787234	5.68593734042553	5.60119774468085	5.67914161702128	5.15961987234043	5.19811057446809	5.60186887234043	5.89692912765957	6.69602761702128	4.18262036170213	3.25527319148936	4.78985546808511	4.26002472340426	3.22188112765957	5.14407046808511	4.9437734893617	5.01683670212766	5.07110587234043	4.77185321276596	4.01641023404255	5.25756606382979	5.08569976595745	4.40098361702128	5.0850460212766	4.96700204255319	4.93077153191489	4.41242908510638	5.90901895744681	4.65627193617021	4.84604653191489	4.72339536170213	5.32434587234043	4.61963642553191
NEDD4	3.9388270212766	4.34014936170213	4.26159191489362	4.29695359574468	4.04427091489362	4.34701310638298	4.3678540212766	4.00028934042553	4.10525887234043	4.374105	4.37359185106383	4.26656908510638	4.35567755319149	4.38005821276596	3.90835587234043	4.76245910638298	4.35735329787234	4.86470421276596	4.61427727659574	4.68412085106383	4.50819627659574	4.78777576595745	4.4150875106383	4.49163712765957	4.66645427659574	4.57987325531915	4.39683021276596	4.63116812765957	4.33794968085106	4.40858838297872	4.79606923404255	4.34807087234043	4.3600390212766	4.34357482978723	4.35338893617021	4.69710546808511	4.90269685106383	4.38389421276596	4.09087534042553
REEP2	8.1289315106383	8.31848444680851	7.95808423404255	6.99555714893617	7.82203825531915	7.455128	7.80100055319149	7.55222521276596	7.93117529787234	8.11053906382979	7.55005853191489	6.87776334042553	7.52591070212766	8.05898636170213	8.09107365957447	7.34397753191489	6.54241253191489	7.41726289361702	7.17154570212766	6.82513617021277	7.32673019148936	7.25162538297872	7.53380919148936	7.39110182978723	7.03805	7.10906874468085	7.55471306382979	7.05366972340425	6.90656610638298	7.36916534042553	7.36525825531915	7.15479431914894	7.82203825531915	7.31134261702128	7.04740644680851	7.49868572340426	6.9743395106383	7.21205782978723	6.94306263829787
SMARCC1	4.6407740212766	4.60504725531915	4.84207517021277	4.41818682978723	5.20176236170213	4.95736404255319	4.89030357446808	5.10609480851064	4.61278959574468	4.83199231914894	5.30448078723404	4.964239	5.30875280851064	4.829248	4.76288955319149	5.4082030212766	5.18500146808511	5.14073206382979	4.89321506382979	5.16570029787234	5.02090538297872	5.24248478723404	4.95854040425532	5.21043457446808	5.45647227659574	5.17701144680851	5.39951880851064	5.36068157446809	5.40223453191489	5.06598682978723	5.08144214893617	5.00767804255319	5.33689742553192	5.16925917021277	5.26389012765957	5.14677746808511	5.59251563829787	5.18313110638298	5.34588844680851
PHF10	5.87723493617021	6.31052685106383	6.23140336170213	6.87427510638298	5.626378	6.26936757446809	6.24744995744681	5.84672787234043	6.12283595744681	5.55081406382979	6.38801917021277	6.06936180851064	5.80949408510638	6.24744995744681	5.54798189361702	6.06279008510638	6.73807034042553	5.99845208510638	7.66406361702128	6.49964438297872	6.31950846808511	6.6800479787234	6.93433874468085	6.71175657446808	6.53882572340426	6.92870678723404	6.23559982978723	7.15243721276596	6.44236882978723	6.38000455319149	6.97221419148936	7.02385082978723	6.40559076595745	6.06173121276596	7.0622630212766	6.92572342553192	6.6893060212766	7.17987906382979	6.76393410638298
TUBA4A	10.1159353191489	10.0514929574468	9.06973959574468	8.65377504255319	9.57849287234043	9.62978853191489	9.0320615106383	9.34110478723404	10.2734889148936	9.6395365106383	8.28531163829787	9.12351595744681	9.29232725531915	9.50742429787234	10.2327739574468	8.12674046808511	7.82301312765957	9.17985114893617	9.2513634893617	7.66676470212766	9.01227321276596	8.47352310638298	8.98235414893617	8.62768057446809	7.8782115106383	8.02352176595745	8.86377323404255	8.84535117021277	7.90616219148936	9.02351895744681	8.98235414893617	9.40511131914894	8.65377504255319	9.28965253191489	8.76705557446808	8.62768057446809	8.33134442553192	8.68841714893617	8.44359214893617
SLTM	7.25162538297872	7.02238082978723	7.27046314893617	7.90391736170213	7.52983340425532	7.36454044680851	7.56196882978723	7.26879974468085	7.63646091489362	7.58633185106383	7.77468855319149	7.15087591489362	7.40668612765957	7.22575378723404	7.1379619787234	8.03932123404255	8.25469025531915	8.40800527659574	7.42981961702128	7.82594055319149	7.75384717021277	8.45471131914894	7.14533225531915	7.12692925531915	8.48122465957447	8.18422176595745	8.18936589361702	8.02712585106383	8.00863923404255	8.04672095744681	7.47246946808511	8.47205210638298	7.89956644680851	7.52983340425532	7.71565593617021	7.92006895744681	8.11765768085106	8.1289315106383	7.99124017021277
PTS	9.21033106382979	9.04232470212766	8.43426725531915	8.46562670212766	8.95847874468085	8.37165687234043	9.05646336170213	9.25675091489362	8.96057019148936	8.98235414893617	7.96502874468085	8.46376180851064	8.92602693617021	8.82811087234043	9.2370180212766	8.2004175106383	8.27841631914894	8.66174759574468	8.56080604255319	8.15992359574468	8.7289815	8.11423134042553	8.25055776595745	8.47473227659574	8.35389193617021	8.17650804255319	8.51663410638298	7.9968535106383	8.42436353191489	8.51448674468085	7.64892780851064	8.55420604255319	7.64405327659574	8.67258293617021	7.78529176595745	8.2182419787234	7.91415540425532	8.35815378723404	8.48688659574468
NCALD	5.29827365957447	5.25387278723404	4.00525238297872	3.03379425531915	5.00161480851064	4.19456612765957	4.22325046808511	4.81055174468085	4.90203276595745	4.52177719148936	3.9020555106383	3.81658608510638	4.68412085106383	4.03161076595745	5.32202595744681	3.46879082978723	3.07601136170213	3.7054435106383	3.08314614893617	3.48533044680851	2.94016887234043	3.35428474468085	3.50047468085106	3.38666387234043	3.49982929787234	3.92145895744681	4.4814974893617	3.83756740425532	3.09616289361702	3.51246236170213	3.11436485106383	3.39068506382979	3.16611506382979	4.41818682978723	3.92665444680851	2.85668574468085	3.83251208510638	4.33629540425532	4.60455321276596
TTC39A	3.66350078723404	3.48430865957447	3.17368838297872	2.88482140425532	3.36333221276596	2.8809649787234	2.98873523404255	3.31175921276596	3.52103855319149	3.17699129787234	2.80516523404255	2.90395014893617	3.38592829787234	3.43237265957447	3.37381138297872	2.75644874468085	2.84496738297872	3.00824682978723	2.78375436170213	2.72521770212766	2.81132725531915	2.80770936170213	3.14488538297872	2.87107825531915	2.81310146808511	2.9419725106383	2.90434580851064	2.77042006382979	2.81802142553191	2.8145089787234	2.7865970212766	2.97761521276596	2.92408889361702	3.48032355319149	2.78482317021277	2.88806706382979	2.76279878723404	3.12183893617021	2.73885768085106
PGAM1	12.1950407446809	12.2295671489362	11.5015358297872	11.3843654893617	11.8466105531915	11.2504135531915	11.9280865106383	11.9012736595745	11.9280865106383	11.7652371702128	11.3965043829787	11.6817320212766	11.7047590851064	11.9410860851064	12.0206444255319	11.0906542340426	10.9374776595745	11.5465825531915	11.6545014255319	10.8344582553191	11.8704518085106	11.2300348297872	11.5733725531915	11.4896599361702	11.1744668085106	10.9374776595745	11.4550710851064	11.2987462340426	10.6562434893617	11.4662679574468	11.4776220425532	11.1572877021277	11.1077479787234	11.6817320212766	11.3448410212766	11.4896599361702	11.2504135531915	11.6202822340426	11.2619462553191
SSNA1	6.55669582978723	6.36015910638298	6.55033585106383	6.21766874468085	6.56217519148936	6.8954224893617	6.73329370212766	6.63560940425532	6.5108680212766	6.05530278723404	6.54312323404255	6.4499820212766	6.64801055319149	6.15645055319149	6.24861076595745	7.18661714893617	6.76076668085106	6.7837494893617	6.93601012765957	6.88216368085106	6.87053178723404	7.06075112765957	7.14171246808511	6.52935078723404	6.72492019148936	7.31377106382979	6.87503982978723	6.72411672340426	7.37866434042553	7.16785474468085	7.36287234042553	7.05445053191489	6.75863695744681	6.20275942553191	7.56341729787234	6.85783280851064	6.69266089361702	6.68724255319149	6.56785487234043
NARS	10.3874313404255	10.4037789148936	10.4515501276596	10.5720210212766	10.3979862553191	10.5217318723404	10.4094997234043	10.3577540638298	10.4263508297872	10.5031694042553	10.3319546170213	10.2734889148936	10.3464232765957	10.7569136808511	10.7511975106383	10.1523490425532	10.3229463829787	10.4037789148936	10.2142045106383	10.5082664893617	10.4874844680851	10.199417893617	10.0562223191489	10.2229497234043	10.199417893617	10.0693046808511	10.204623787234	10.0619012553191	10.2327739574468	10.1742997021277	9.79288087234043	10.2577256382979	10.0889146595745	10.4447423191489	9.74544917021277	10.0514929574468	10.0176090212766	10.2186014255319	10.3685772978723
FHOD3	6.15349795744681	4.95535206382979	3.6287179787234	4.12846465957447	5.78350242553191	4.1304605106383	5.12345765957447	5.35259770212766	5.67914161702128	5.12110725531915	3.20932391489362	4.47885378723404	5.66886089361702	5.15115914893617	7.6008309787234	2.87232612765957	3.03645408510638	4.6085774893617	3.75896665957447	2.57441474468085	4.00028934042553	3.09771704255319	4.40006861702128	2.75952327659574	3.20826140425532	3.1116434893617	4.90319423404255	3.27694034042553	3.04948929787234	2.97614414893617	2.66896655319149	3.95940059574468	4.23880617021277	5.61965246808511	4.20752131914894	2.99389763829787	3.19921238297872	4.83756053191489	3.62943078723404
LRRC49	7.85258570212766	7.54740693617021	7.00724363829787	5.96516012765957	7.75777661702128	6.58284419148936	7.087316	7.03360660638298	7.45408995744681	7.28694253191489	5.88092712765957	6.3413844893617	6.8917384893617	7.26185531914894	8.11053906382979	5.61464436170213	6.14314508510638	7.03101263829787	6.10548514893617	6.27470821276596	7.33482259574468	5.77188240425532	6.30946382978723	6.52760242553191	5.6080269787234	5.75335387234043	6.69056253191489	5.0954329893617	5.73983036170213	6.49897489361702	5.49972853191489	6.33680412765957	5.8835110212766	7.02385082978723	5.32202595744681	5.3641530212766	5.469165	6.66332787234043	6.34892991489362
NFE2L2	8.64275212765958	8.77070168085106	9.11132044680851	9.76009661702128	9.02351895744681	8.93578889361702	9.12961036170213	9.08479385106383	9.04650993617021	8.71413712765957	8.81805185106383	9.47145176595745	8.50618191489362	9.21260112765957	8.20595240425532	9.34647334042553	9.85886685106383	8.79819829787234	9.72572312765957	9.26709406382979	8.78850929787234	9.81673240425532	9.96318008510638	9.58156710638298	8.98650221276596	9.65910853191489	9.64280953191489	9.88142712765957	9.51554170212766	9.82431727659574	10.3271622340426	9.65910853191489	8.78364340425532	9.51029004255319	9.84736893617021	9.64280953191489	9.64280953191489	10.0889146595745	9.83080774468085
CIZ1	5.57647589361702	5.66848042553192	5.78929374468085	5.1916509787234	5.69978385106383	5.79607227659575	5.63143576595745	5.55469165957447	5.66059993617021	5.65028557446808	5.92143568085106	5.27371627659574	5.7988300212766	5.59576895744681	5.54872125531915	6.42084061702128	6.00987921276596	5.97004587234043	6.08670123404255	5.86396131914894	5.89692912765957	5.97579634042553	5.91406365957447	5.67859874468085	6.15171687234043	6.31950846808511	5.90798125531915	5.84365993617021	5.99119819148936	5.84149587234043	6.3514564893617	5.97437870212766	6.32762087234043	5.83712670212766	6.11990838297872	5.79035625531915	5.8986464893617	5.70956404255319	5.37311493617021
SLC30A9	8.79989561702128	8.32695555319149	8.48688659574468	8.04672095744681	8.75735161702128	8.20303953191489	8.35111953191489	8.64275212765958	8.30984255319149	8.70568274468085	8.61385723404255	8.62931272340425	8.43426725531915	8.76891621276596	9.04445461702128	7.64993119148936	7.99317006382979	8.18048785106383	7.61011174468085	8.33273334042553	8.39040534042553	7.29621925531915	7.27219095744681	7.88352791489362	8.15190244680851	7.94540885106383	8.27595282978723	7.98705953191489	8.22298134042553	8.63580895744681	7.10626863829787	7.47621163829787	8.30670678723404	8.10941478723404	7.11580061702128	7.92137742553192	8.03126870212766	8.43723157446808	8.39318480851064
VRK1	6.73264604255319	5.8938749787234	6.12153023404255	5.89139259574468	6.48383885106383	6.35337819148936	6.1035114893617	6.46690770212766	6.40630442553192	6.48977074468085	5.77062070212766	5.9266044893617	6.21651880851064	6.29323510638298	6.55745489361702	5.68593734042553	6.13244840425532	6.05852725531915	5.00472746808511	6.07908125531915	6.05658865957447	5.90557857446808	5.19701821276596	5.13077136170213	5.91901921276596	6.08133857446809	5.85658072340426	4.72714219148936	5.98243117021277	5.939689	4.72191680851064	5.91844446808511	5.19535114893617	5.79760517021277	4.49001325531915	4.80782329787234	4.66768146808511	5.41831382978723	5.73088280851064
CNOT6	5.82040112765957	5.98003193617021	6.3711079787234	6.27036659574468	6.04661587234043	6.07613076595745	6.2195844893617	6.09354546808511	5.92767125531915	6.30882574468085	6.20221921276596	6.50515940425532	6.05465191489362	5.6213264893617	5.92195359574468	6.62366804255319	6.76921053191489	6.2142329787234	6.38993885106383	6.44165968085106	6.11930295744681	6.95175693617021	6.24634663829787	6.6104600212766	6.79124793617021	6.34556308510638	6.3982094893617	6.48708644680851	6.3413844893617	6.4001524893617	6.57875910638298	6.29323510638298	6.26529165957447	6.19061244680851	6.34416465957447	6.25829555319149	6.30494653191489	6.40630442553192	6.53122046808511
KIAA0319	5.66291965957447	3.90877031914894	4.07084123404255	3.7054435106383	3.84935089361702	3.68797840425532	3.75164159574468	4.96140178723404	4.36357634042553	4.38781882978723	3.68407455319149	4.19850493617021	4.46720561702128	3.70225027659574	4.82627412765957	3.35640378723404	3.53147353191489	3.31281268085106	3.73917595744681	3.37508638297872	3.71888191489362	3.32512346808511	3.26432661702128	3.65082417021277	3.3402484893617	3.45839336170213	3.57910834042553	3.67918493617021	3.31492110638298	3.70876414893617	3.67670365957447	3.70123527659574	3.70788882978723	4.46580312765957	3.49726827659574	3.58559812765957	3.57722168085106	3.72250593617021	3.70496125531915
CCND3	7.18561440425532	7.68490968085106	8.02460661702128	6.88073580851064	7.556922	7.89846634042553	7.43504653191489	7.44799172340426	7.87555212765957	7.17987906382979	7.93998344680851	6.97010455319149	7.57490404255319	7.27124110638298	7.0680069787234	8.15763719148936	7.82594055319149	8.13688374468085	7.91307125531915	8.35815378723404	7.86395517021277	8.57254376595745	8.1256479787234	7.6622205106383	8.01787370212766	8.10085178723404	7.89015170212766	7.80011040425532	7.94873731914894	7.79913308510638	9.05646336170213	7.8346484893617	8.21410204255319	8.05399361702128	8.41445123404255	7.59045365957447	8.0657129787234	7.90858838297872	7.27322436170213
HIST1H2BK	4.78601238297872	6.91305082978723	5.61736465957447	7.09862957446809	4.73385244680851	5.94535819148936	5.74280912765957	5.25706808510638	7.26597887234043	5.88154217021277	6.45967853191489	6.13045346808511	4.62515755319149	5.37456661702128	4.63480687234043	7.02104755319149	7.81468363829787	6.29631314893617	7.68598793617021	6.93867191489362	5.86095204255319	7.48815968085106	6.87856434042553	7.21968253191489	6.693348	8.53306827659574	6.22794231914894	7.71565593617021	7.13162521276596	5.74085076595745	7.65668395744681	7.24107534042553	6.1155510212766	6.16326776595745	7.44446059574468	7.40487095744681	7.07853785106383	6.83736157446809	6.19914993617021
WDR7	9.18215276595745	8.67754359574468	8.46217882978723	7.72382008510638	8.57378280851064	7.91754425531915	8.08879093617021	8.72812276595745	8.61467860638298	8.84791580851064	7.53654385106383	8.07078395744681	8.63964076595745	8.96843393617021	9.08052014893617	8.13140719148936	7.79166480851064	7.86395517021277	7.47947738297872	7.27124110638298	8.12313389361702	7.36525825531915	7.56096257446809	7.75979482978723	7.89846634042553	8.02912168085106	8.02017821276596	7.63980142553191	7.57946191489362	8.17804172340426	7.3852995106383	8.30984255319149	7.71982657446808	8.80351865957447	7.06962993617021	8.10440578723404	7.75384717021277	7.93557259574468	7.64519114893617
MATN3	4.31948917021277	3.87202982978723	5.12949876595745	4.51991353191489	3.74946155319149	5.15408680851064	4.39863063829787	4.98029436170213	3.72517912765957	5.11339353191489	4.24306863829787	4.264128	3.72164814893617	5.50747625531915	4.86244034042553	4.19948191489362	4.29822810638298	3.75033721276596	3.97686887234043	3.87561734042553	3.86860442553191	4.11877970212766	3.74863608510638	3.92759759574468	4.033201	3.98907204255319	3.89532604255319	3.88315821276596	4.07687757446809	3.88772734042553	3.88020463829787	4.06226868085106	3.79284046808511	3.88912365957447	3.43518376595745	3.73136308510638	3.7937634893617	3.52895142553191	3.74047240425532
RAB9A	6.99840104255319	7.5454324893617	6.94465255319149	7.93223431914894	7.34397753191489	7.34221268085106	7.40053446808511	7.02882891489362	7.68598793617021	7.066254	7.12692925531915	7.37362095744681	7.03101263829787	6.7321270212766	6.97949193617021	8.05399361702128	8.00305885106383	8.63391314893617	7.89504753191489	7.44113440425532	7.89617070212766	8.4980825106383	8.24510619148936	7.49784829787234	8.15463893617021	8.1975384893617	8.17400265957447	7.84952959574468	7.46560778723404	7.95105814893617	8.2182419787234	8.41445123404255	6.829236	7.47157412765957	8.02712585106383	7.15243721276596	7.36287234042553	7.83689685106383	7.41558393617021
HNRNPC	8.44518634042553	8.75885474468085	8.85199670212766	7.8939989787234	8.48122465957447	9.09517410638298	8.76705557446808	8.65016638297872	8.76705557446808	8.62571846808511	9.01558727659575	8.83373019148936	8.83537117021277	8.50938265957447	8.57904255319149	9.28724	9.2203140212766	8.98435382978723	9.21260112765957	9.25675091489362	9.00988144680851	9.8007689787234	9.07391395744681	9.04445461702128	9.35734272340425	9.03834204255319	9.16359519148936	9.58953208510638	9.391377	9.07391395744681	9.391377	8.12787342553191	8.66370257446808	9.01380065957447	9.14653740425532	8.92760202127659	9.15188542553192	9.21260112765957	9.53091614893617
RFPL1S	4.81631655319149	4.25325095744681	4.63321268085106	4.29600140425532	4.51577729787234	4.38232953191489	4.47412389361702	4.57513374468085	4.412987	4.98580882978723	3.98866259574468	4.27771661702128	4.4150875106383	4.70681461702128	4.97442782978723	4.13499789361702	4.04427091489362	4.13153255319149	3.90354708510638	3.57758376595745	4.59187319148936	3.24056176595745	3.68713914893617	3.94719959574468	3.51006727659574	4.31663017021277	4.28366157446809	3.85516693617021	3.9050620212766	4.60907317021277	3.41022791489362	4.35510712765957	3.31891991489362	4.54136712765957	3.60207187234043	3.7412625106383	3.71377276595745	4.37471619148936	4.15359757446809
PCSK2	7.36610327659574	5.78452355319149	5.98295114893617	4.76513227659574	5.6871839787234	6.63978265957447	5.57367657446809	6.99633127659575	6.33002161702128	6.54171457446809	5.354962	5.72977736170213	6.54392531914894	6.44526278723404	7.42981961702128	4.97766721276596	4.17687540425532	5.00767804255319	5.26633906382979	5.3521259787234	5.23751678723404	4.95915434042553	4.65303904255319	5.09279282978723	4.80889110638298	5.23751678723404	5.60243270212766	5.0850460212766	5.80711278723404	5.38299159574468	4.77641155319149	5.49716221276596	5.4450189787234	7.34472787234043	5.04862629787234	5.20423061702128	4.6617560212766	5.45647227659574	4.99169874468085
PHF3	5.1725869787234	5.38405440425532	5.71377131914894	5.3868239787234	5.29407242553191	5.6252004893617	5.35426187234043	5.11702685106383	5.37199440425532	5.54682117021277	5.45169414893617	5.18692982978723	5.26389012765957	5.6189854893617	5.22979006382979	6.03477191489362	6.14435217021277	5.76413191489362	5.88318161702128	5.86910610638298	5.60752208510638	6.1022724893617	5.47498540425532	5.65028557446808	6.06443087234043	5.94656031914894	5.69142746808511	5.78033240425532	6.06377723404255	5.91100980851064	5.79558178723404	5.90854687234043	5.50382887234043	5.42417108510638	5.26843838297872	5.19960663829787	5.6168640212766	5.44343940425532	5.77876691489362
PSMD12	8.28531163829787	8.17650804255319	6.99067365957447	7.22255472340426	7.88668072340426	7.06393842553191	7.59859121276596	8.05280574468085	7.77880085106383	7.61611280851064	6.29631314893617	7.556922	7.52152842553191	7.66586025531915	8.40971378723404	5.10014080851064	6.98918385106383	7.56444653191489	7.08085087234043	6.45615793617021	7.25088444680851	6.27826923404255	6.51149755319149	6.91148434042553	6.94544161702128	6.45763531914894	7.28531382978723	6.46356031914894	6.27826923404255	7.0450015106383	6.1378175106383	6.847213	5.47070512765957	7.84539842553191	5.67060463829787	6.76324195744681	6.60233076595745	7.16428144680851	6.90656610638298
ATP13A2	9.46390512765957	9.10665023404255	8.92377542553191	7.74237385106383	9.20829061702128	8.76705557446808	8.80493521276596	8.85573612765957	8.66881593617021	8.74176629787234	8.25907278723404	8.24133557446808	8.93401557446808	8.712481	9.58514759574468	7.60735476595745	5.83878119148936	8.08235865957447	7.8190079787234	7.20065114893617	8.34262165957447	5.59993261702128	8.35815378723404	7.79806155319149	7.46394891489362	7.41099906382979	8.38252378723404	7.87640089361702	7.40573282978723	8.29218719148936	7.88907468085106	8.08758987234043	8.39206210638298	8.87702514893617	8.28388944680851	8.09401242553191	7.92755031914894	8.28231214893617	7.41190280851064
FAM107A	10.1571156808511	10.9120116808511	11.9873585106383	10.96087	10.3685772978723	12.0553344255319	11.2987462340426	10.4673304468085	11.1229733404255	11.1392806170213	12.1310128297872	10.9191526170213	10.8278308510638	11.2619462553191	9.74544917021277	11.4776220425532	11.8704518085106	11.535524893617	11.3159461276596	12.1131787659574	11.3843654893617	12.0022219361702	11.7047590851064	11.3658985106383	11.5618549787234	12.0959503191489	11.8577257234043	12.0206444255319	12.1482153617021	11.4896599361702	12.0747534042553	11.5143278085106	12.1950407446809	12.0206444255319	11.9012736595745	11.8058612978723	11.8175200638298	11.6545014255319	11.3448410212766
PACS2	7.09099019148936	7.40228208510638	7.91879804255319	7.87028608510638	7.76356527659574	7.79286768085106	7.97468712765957	7.32426391489362	7.83254265957447	7.35525361702128	8.12674046808511	7.48462080851064	7.82510240425532	7.07853785106383	7.00393485106383	9.14225529787234	7.82510240425532	8.27841631914894	7.69346682978723	8.4033815106383	8.31250819148936	7.80100055319149	8.47744785106383	7.65772487234043	8.67400961702128	8.44518634042553	8.45471131914894	8.02556395744681	8.47352310638298	8.08098782978723	8.18766231914894	8.78364340425532	9.03834204255319	7.59386257446809	9.26960591489362	7.97699489361702	8.26050527659574	7.58902987234043	7.94540885106383
HNRNPF	4.95036372340426	4.82359861702128	4.65408519148936	5.54682117021277	5.78707793617021	5.52593408510638	5.43476842553191	5.19055091489362	5.03907842553191	4.54079763829787	4.99829927659574	6.31577010638298	5.58659868085106	4.46273395744681	5.49163523404255	5.91456608510638	5.84550872340426	6.07556965957447	5.61240985106383	5.79370957446809	5.98295114893617	5.79510019148936	6.15042514893617	6.51642785106383	5.64417631914894	6.428082	6.31389272340426	6.27036659574468	6.05594646808511	5.32039840425532	5.96572625531915	5.55206463829787	4.6903854893617	5.93566944680851	5.98546891489362	5.7908219787234	5.69502408510638	5.87428353191489	6.33680412765957
CAPRIN2	8.81039174468085	8.62768057446809	7.57678065957447	7.02458831914894	8.03260223404255	7.02238082978723	7.56282668085106	8.08552006382979	8.44169946808511	8.15872982978723	7.10626863829787	7.54277585106383	7.88352791489362	7.94327631914894	8.59687234042553	6.68788882978723	6.93517319148936	7.17584619148936	7.14785755319149	6.63066970212766	7.5454324893617	6.34264772340426	6.99313857446808	6.97083217021277	7.59306153191489	7.34147231914894	6.90362180851064	7.18892631914894	6.81376561702128	7.53280182978723	5.91790968085106	7.14089578723404	7.05366972340425	8.30218644680851	6.7432534893617	7.29774204255319	7.25932253191489	7.69957687234043	7.02385082978723
SPCS1	9.4292114893617	8.80186165957447	9.16613144680851	9.5373135106383	9.42390246808511	9.1089405106383	9.42663055319149	9.41566008510638	8.95847874468085	9.09244417021277	9.33358653191489	9.46390512765957	9.14019163829787	9.32355646808511	9.09698195744681	8.84296276595745	8.64275212765958	9.00130521276596	8.76705557446808	8.96457670212766	9.24454431914894	8.39927846808511	8.62384791489362	8.93578889361702	8.73348946808511	8.79252923404255	9.01779697872341	8.74635214893617	9.18418463829787	8.97631172340425	8.77070168085106	9.29956387234042	8.99697617021277	9.2354549787234	8.77171912765957	9.14225529787234	8.77335576595745	8.98065723404255	9.02947225531915
RAB15	6.12058117021277	5.80592738297872	5.7479284893617	5.17919659574468	5.69810755319149	5.0850460212766	5.6531904893617	5.38844455319149	5.60302880851064	5.74280912765957	5.2127949787234	5.0571459787234	5.74280912765957	5.37311493617021	6.0422274893617	4.987046	4.87360987234043	5.30619410638298	5.10078306382979	4.97509140425532	5.51597729787234	4.69183989361702	5.19364772340426	5.16182917021277	4.97166580851064	5.07410810638298	5.35726461702128	4.9417074893617	4.41184625531915	5.14736689361702	4.89267959574468	5.35426187234043	5.18632810638298	5.77598640425532	5.08453244680851	5.02750625531915	5.1725869787234	5.37687921276596	4.88158763829787
IDS	6.26529165957447	5.86342691489362	5.64757704255319	5.48836834042553	5.81936942553191	5.60700636170213	6.03418168085106	6.32876525531915	5.71738831914894	5.84866280851064	5.61736465957447	5.80298142553191	5.77244065957447	5.83820453191489	6.00219829787234	5.34744034042553	5.52064559574468	5.54093017021277	5.53403791489362	5.58659868085106	5.67859874468085	5.35322210638298	5.3448524893617	5.50382887234043	5.55812204255319	5.47879659574468	5.44996289361702	5.42588261702128	5.6080269787234	5.65942568085106	5.47498540425532	5.56411534042553	5.48355291489362	5.92606968085106	5.33334742553192	5.71640276595745	5.64094791489362	5.82987810638298	5.72532427659575
ATP6V1B2	11.5015358297872	10.96087	9.01779697872341	8.92967419148936	11.0138674680851	9.16098427659574	9.97147082978723	11.0459656595745	10.9836723617021	10.1291728085106	8.24656346808511	10.1888047234043	10.8469885744681	9.94678831914894	11.3843654893617	7.98994223404255	8.9663360212766	9.71505572340426	9.16613144680851	8.86534017021277	9.67248610638298	8.11053906382979	8.89491823404255	9.64280953191489	8.86734910638298	8.9626800212766	9.57849287234043	8.81805185106383	8.92232853191489	9.44862591489362	7.88465808510638	8.89491823404255	8.79989561702128	10.4723222340426	8.88708155319149	9.27750774468085	8.61385723404255	9.37125829787234	9.20580595744681
LOC643549	3.7629189787234	3.18174204255319	3.46794565957447	3.84339087234043	3.7532154893617	3.87294368085106	3.23529859574468	3.58061165957447	3.98812061702128	3.12283040425532	3.68887719148936	3.37775474468085	3.94672346808511	4.19602668085106	3.43113276595745	3.23154889361702	3.12183893617021	3.2560449787234	3.15295793617021	3.07472268085106	3.15622274468085	3.26139859574468	3.16285704255319	3.1428705106383	3.28684419148936	3.51162361702128	3.17935863829787	3.17699129787234	3.0307874893617	3.64078308510638	3.10548968085106	3.66623121276596	3.15906776595745	3.17336140425532	3.19682180851064	3.70788882978723	3.05776331914894	3.25527319148936	3.26875312765957
POLR2J	8.60204040425532	8.71720372340426	8.41137112765957	8.37496034042553	8.56624617021277	8.59501259574468	8.92377542553191	8.6411294893617	8.64868625531915	8.98435382978723	8.76048789361702	8.1374645106383	8.79429695744681	8.45111008510638	8.18422176595745	9.05459372340426	9.11552059574468	8.93980176595745	8.69958319148936	9.23249587234043	9.27750774468085	9.391377	9.4292114893617	8.56934719148936	9.21260112765957	9.52470487234043	8.77070168085106	8.96457670212766	8.75885474468085	9.04232470212766	9.81673240425532	8.57088189361702	9.04804759574468	8.76891621276596	9.66252421276596	8.88708155319149	8.89491823404255	8.71931553191489	8.92602693617021
SSX2IP	4.27202565957447	4.05526070212766	3.96379834042553	3.88727765957447	4.15840687234043	3.97950942553191	3.86219185106383	4.07925474468085	3.95395553191489	3.93969057446809	3.88727765957447	3.76487489361702	4.05681893617021	4.03722670212766	4.86676846808511	3.51087612765957	3.58522768085106	3.92504242553191	3.79471555319149	3.85274642553191	3.79094240425532	3.82038817021277	3.73592589361702	3.84485312765957	3.65127072340426	3.42996857446809	3.85746059574468	3.52568546808511	3.53945874468085	3.72065238297872	3.48474419148936	4.00657561702128	3.73957510638298	4.01121165957447	3.70876414893617	3.75113474468085	3.77705538297872	3.80390665957447	3.86500565957447
SLC23A2	4.96489787234043	4.32006382978723	4.49538219148936	4.00176529787234	5.05996238297872	4.50056323404255	4.63534961702128	4.86722019148936	4.30550461702128	4.40315142553191	4.33183125531915	4.76191336170213	4.9115890212766	4.46529063829787	5.08248621276596	3.78460378723404	3.95940059574468	4.4299794893617	4.39449565957447	4.22538255319149	4.21381019148936	4.01551557446809	4.34063895744681	4.374105	3.93278104255319	3.95629961702128	4.34560312765957	4.37581827659574	4.24144993617021	4.42717961702128	4.06587412765957	4.02929365957447	4.3703145106383	4.44808576595745	4.31821085106383	4.20796823404255	4.256999	4.4347429787234	4.24197682978723
TSSC1	6.54392531914894	6.12716465957447	6.10164380851064	5.43476842553191	6.14233555319149	6.14314508510638	6.12153023404255	5.66551008510638	6.01109517021277	5.40775572340426	5.49560421276596	5.55422944680851	6.05852725531915	5.82096057446809	6.15171687234043	5.71223491489362	5.28962976595745	5.98546891489362	5.50278834042553	5.15408680851064	5.92254146808511	5.54255846808511	5.49716221276596	5.4782690212766	5.10768885106383	5.12345765957447	5.44896368085106	5.12736514893617	5.43749336170213	5.68828127659574	5.80423678723404	5.74436059574468	5.69267338297872	5.57853578723404	5.30875280851064	5.41213380851064	4.9122595106383	5.09090453191489	5.25560717021277
MKNK2	6.95446457446809	8.99482385106383	9.05459372340426	8.37920787234042	7.84539842553191	9.40511131914894	8.07318831914894	7.28053382978723	9.16359519148936	8.59687234042553	9.66562912765957	7.86021253191489	7.38460391489362	8.73704965957447	7.18496046808511	10.2432493404255	10.1331279574468	8.18311023404255	10.3076092765957	9.16783259574468	8.73348946808511	11.0459656595745	10.2432493404255	9.57849287234043	9.83907568085106	9.97596725531915	7.99243972340426	9.93061929787234	9.0320615106383	8.61216414893617	10.9058273829787	9.34926214893617	9.18624204255319	9.06215991489362	10.6562434893617	9.49219525531915	9.70004108510638	9.41301768085106	8.92967419148936
KIF21B	7.45163082978723	7.39973744680851	6.8737035106383	6.71390382978723	7.28965485106383	6.07556965957447	7.33334812765957	6.7709524893617	7.25162538297872	7.22416485106383	6.87972093617021	6.3711079787234	7.1212795106383	6.8223374893617	6.89694976595745	6.21766874468085	5.469165	6.37364029787234	6.11795319148936	6.847213	6.15577623404255	5.20370334042553	6.23451574468085	6.11728544680851	6.11665472340426	5.72322787234043	6.7175114893617	5.78766034042553	6.06694385106383	6.32762087234043	6.30760304255319	6.70743934042553	7.05602763829787	6.55944036170213	6.15645055319149	7.02385082978723	6.53809734042553	7.00724363829787	6.00671270212766
PEX19	6.47278129787234	6.43230257446809	6.39568138297872	6.11412223404255	6.62602278723404	6.33889706382979	6.45174117021277	6.45840772340425	6.23783065957447	6.04053236170213	6.20677987234043	6.12893585106383	6.47681938297872	6.41478457446809	6.48238414893617	6.0510255106383	6.06279008510638	6.33270546808511	5.93182321276596	6.12211423404255	6.52935078723404	5.94656031914894	6.09203242553192	6.11219614893617	5.77244065957447	5.93280514893617	6.27945382978723	5.68777676595745	5.85379823404255	6.26459965957447	6.34603565957447	5.8974619787234	6.13556344680851	6.12539995744681	5.66950636170213	6.00926110638298	5.91662553191489	6.1022724893617	6.09663123404255
WDR47	9.63333076595745	9.58953208510638	9.39973325531915	8.71081385106383	9.54704591489362	8.75885474468085	9.76325255319149	9.99425423404255	9.7404789787234	9.82703987234042	8.44963980851064	9.07632970212766	9.44018776595745	9.82703987234042	10.3076092765957	8.83881834042553	8.86982391489362	9.07859644680851	8.45221791489362	8.952534	9.26189291489362	8.5489209787234	8.35541878723404	8.77656593617021	8.63079485106383	8.62571846808511	8.9626800212766	8.55566368085106	8.29935659574468	9.39973325531915	8.76891621276596	9.09244417021277	8.29935659574468	9.42663055319149	8.48688659574468	8.85573612765957	8.88928419148936	9.52127280851064	8.92377542553191
ASPHD1	6.37745414893617	6.22487012765957	6.33002161702128	5.87669923404255	6.21483521276596	6.11990838297872	6.07858074468085	6.45058463829787	5.81936942553191	6.36707542553192	5.7313369787234	5.6660699787234	6.09022659574468	5.84279172340426	6.34488389361702	7.17154570212766	6.50632634042553	6.82513617021277	6.61777382978723	6.58572355319149	6.56217519148936	6.83651878723404	6.8954224893617	6.17132993617021	7.3586640212766	6.51771668085106	7.20619793617021	6.43611765957447	7.03101263829787	6.68724255319149	6.29066676595745	7.55389468085106	6.75296393617021	6.18394976595745	6.52493374468085	6.24431036170213	6.50260334042553	6.06742353191489	6.02511817021277
PLD3	9.41847053191489	8.94641368085106	8.10941478723404	5.81155374468085	9.21524334042553	8.49143182978723	8.61385723404255	9.15406585106383	8.48122465957447	8.09662468085106	7.18191165957447	8.35541878723404	9.34647334042553	8.54725693617021	9.37372931914894	7.20993793617021	6.13556344680851	7.50187734042553	7.29230040425532	7.32509291489362	7.81587640425532	5.4450189787234	7.55883846808511	7.44974989361702	7.16428144680851	6.40482023404255	7.93117529787234	7.07349244680851	7.45314155319149	7.78316704255319	6.89694976595745	6.71530431914894	7.74405561702128	8.78364340425532	7.40922187234043	7.78529176595745	7.35701082978723	7.5454324893617	6.87053178723404
TCP11L1	3.62398689361702	3.01404559574468	2.8249954893617	3.26905265957447	3.4919170212766	2.90272665957447	3.44792993617021	3.6816270212766	3.21360357446809	2.86895638297872	2.85133017021277	3.69848180851064	3.46520493617021	2.82442121276596	3.82383114893617	2.85166825531915	2.89088106382979	2.83755531914894	2.93086904255319	2.84898921276596	2.89341112765957	2.95782929787234	2.86407053191489	3.04749714893617	2.87745393617021	3.18831617021277	2.95207742553192	2.85897510638298	2.8559524893617	2.94808806382979	2.90554929787234	2.88923593617021	2.80160042553191	3.02015574468085	2.82141521276596	2.87269014893617	2.90866772340426	2.90605121276596	2.9410804893617
SMARCA4	5.81594036170213	5.43228138297872	5.17040744680851	4.91771417021277	5.48836834042553	5.57699027659574	5.47070512765957	5.36871321276596	5.52064559574468	5.31983140425532	5.0621299787234	5.14407046808511	5.37311493617021	5.32684472340426	5.52747134042553	5.09962104255319	5.004243	5.26523065957447	5.30349157446808	4.72298719148936	5.28206717021277	4.85984963829787	5.04978131914894	4.80452629787234	5.07889968085106	4.86413812765957	5.319268	4.94645759574468	5.0534155106383	5.26389012765957	4.9428005106383	5.16875727659574	5.115478	5.39220036170213	4.99271082978723	4.91102259574468	4.88421191489362	5.04702578723404	5.17040744680851
PNRC2	8.17540723404255	8.91611968085106	9.07165117021277	9.04650993617021	8.33413495744681	9.17386825531915	8.64577559574468	8.23751329787234	8.90347072340426	9.16783259574468	9.01965040425532	8.76705557446808	8.29081468085106	9.08248285106383	8.38053219148936	9.34926214893617	9.90793872340426	8.9316875106383	9.27442974468085	9.4433170212766	8.90541274468085	9.6395365106383	8.95065280851064	9.3680184893617	9.40221327659575	9.09244417021277	9.07165117021277	9.43439282978723	9.48982570212766	9.09244417021277	9.49219525531915	9.04445461702128	8.8618185106383	8.90541274468085	8.72451940425532	9.14942010638298	9.34110478723404	9.2490690212766	9.5373135106383
TPD52L1	7.58124436170213	6.81275495744681	7.55120440425532	6.99247053191489	6.52847317021277	6.76674670212766	6.74104485106383	7.78945329787234	6.89694976595745	6.92202180851064	7.36088657446809	6.62602278723404	6.76674670212766	7.49090463829787	6.79824923404255	7.5309715106383	8.21547265957447	8.23367208510638	7.83601255319149	7.80389387234043	8.59501259574468	9.16359519148936	9.3787824893617	7.73153276595745	8.76219821276596	7.81064821276596	8.02712585106383	7.03568025531915	7.18892631914894	8.18766231914894	8.6411294893617	7.22182144680851	6.17132993617021	8.15463893617021	8.54583655319149	7.40668612765957	7.72282729787234	8.27294053191489	7.66406361702128
PIN1	7.95681676595745	7.73635438297872	6.7652440212766	5.7084244893617	7.56282668085106	7.066254	7.55389468085106	7.48815968085106	7.4369364893617	7.10276072340426	6.73128080851064	7.20463604255319	7.30754323404255	7.5270359787234	8.33413495744681	6.70595542553191	6.54682478723404	7.27553310638298	6.69413876595745	6.04709689361702	6.96134585106383	5.3448524893617	6.48162523404255	6.12480610638298	6.35624312765957	6.5602249787234	7.03737138297872	6.17395304255319	6.87097510638298	6.94960717021277	6.42013646808511	7.18661714893617	6.14314508510638	7.08085087234043	6.08133857446809	6.21168755319149	5.87859859574468	6.51584653191489	6.47561353191489
PRPF3	5.71115985106383	5.87181021276596	5.81594036170213	5.64254614893617	5.5918044893617	6.50329914893617	5.74498612765957	5.67859874468085	5.97129325531915	5.98063712765957	5.96572625531915	5.43419108510638	5.64757704255319	5.71060612765957	5.75038006382979	6.95032282978723	6.48844472340426	6.51914627659574	5.91050691489362	5.90743340425532	6.25660368085106	7.42699223404255	6.37745414893617	5.91406365957447	7.1212795106383	6.90968457446809	6.19784110638298	6.61379717021277	6.12835655319149	5.92606968085106	7.06711070212766	6.07303627659574	6.2492704893617	6.2759244893617	6.17015063829787	5.83660493617021	6.34960734042553	5.97262161702128	6.33758844680851
SAMM50	7.44446059574468	7.16203987234043	7.11161755319149	6.72411672340426	6.94622	6.80846838297872	6.72151257446809	6.84791891489362	7.2601319787234	6.48306917021277	6.79402025531915	6.53387408510638	6.8762835106383	6.70884357446809	7.21062540425532	6.82587925531915	6.5635180212766	7.23337785106383	6.61302361702128	6.1360509787234	6.95890531914894	6.46356031914894	6.37603812765957	6.00274787234043	6.37421195744681	6.81955827659574	6.48560927659574	6.07677119148936	5.7908219787234	6.27218527659574	6.48306917021277	6.6016600212766	6.27036659574468	6.7339249787234	6.23670387234043	6.00619659574468	5.70033076595745	6.41323853191489	6.22661219148936
C12orf10	8.46052934042553	8.32388470212766	7.72492287234043	6.39517640425532	8.17173712765957	7.68379814893617	8.03260223404255	7.90858838297872	7.84440176595745	7.75703638297872	7.02003591489362	7.13243291489362	8.16395670212766	7.63901855319149	8.44635385106383	6.8983169787234	6.48776042553192	7.27219095744681	6.67571863829787	6.14109674468085	7.74625836170213	6.71476965957447	7.25088444680851	6.94465255319149	7.17511327659575	7.54277585106383	7.64239112765957	6.63387319148936	6.90892072340426	7.65595408510638	6.81120487234043	6.93672723404255	7.16132970212766	7.58298674468085	7.17299459574468	6.79124793617021	6.87427510638298	7.35525361702128	7.13456563829787
PARP1	7.75703638297872	7.73448787234043	7.58124436170213	7.85346580851064	7.94633463829787	7.33576044680851	7.98994223404255	7.92276178723404	7.70760140425532	7.73153276595745	7.73733219148936	8.22122336170213	7.8939989787234	7.96309734042553	7.98153631914894	8.22696991489362	8.05898636170213	8.38912282978723	8.27152919148936	8.23097253191489	8.00772678723404	8.41552659574468	8.12166221276596	8.09519710638298	8.04898027659574	7.95681676595745	8.16112893617021	8.10809104255319	7.91415540425532	8.15325753191489	8.05399361702128	7.66511304255319	8.06684712765957	7.97796080851064	8.15992359574468	8.18531538297872	8.11279531914894	8.14196668085106	7.84769014893617
CRTC3	7.53654385106383	7.62217408510638	7.90951055319149	8.38561829787234	8.25469025531915	7.89305738297872	7.87437980851064	8.00091287234043	7.83123561702128	7.88241640425532	8.18048785106383	7.98705953191489	8.15763719148936	7.76183231914894	7.25023363829787	9.25936674468085	8.17279893617021	8.56080604255319	8.07829925531915	8.57088189361702	8.20725544680851	8.81039174468085	8.63782065957447	7.99414627659574	8.71081385106383	8.582473	8.20595240425532	8.2428779787234	8.13277374468085	8.0549250212766	8.62571846808511	8.74303989361702	8.89119859574468	7.87112104255319	8.94850938297872	8.02140378723404	8.70893963829787	8.31848444680851	7.88156242553192
C4orf46	11.6419894255319	11.5857742765957	11.5618549787234	11.6817320212766	11.535524893617	12.1713818297872	12.0022219361702	11.7158483404255	11.8175200638298	11.8058612978723	11.5857742765957	11.4896599361702	11.7158483404255	12.1482153617021	11.2987462340426	12.2295671489362	12.6020058085106	12.3129445531915	12.4179697021277	11.8466105531915	12.1131787659574	12.2295671489362	11.8864443829787	11.8704518085106	12.2867718085106	12.4179697021277	12.1482153617021	11.8577257234043	12.0959503191489	12.0206444255319	12.1713818297872	12.336981	11.8577257234043	11.7652371702128	11.8577257234043	11.7047590851064	11.8466105531915	12.0959503191489	11.9873585106383
ENTPD6	6.92439831914894	6.5755840212766	6.83651878723404	5.46596270212766	6.75994668085106	6.4913934893617	6.01297919148936	6.07503306382979	6.77441634042553	6.19168106382979	6.21651880851064	5.80762819148936	6.47764170212766	6.46291708510638	6.72411672340426	5.70726385106383	5.01581655319149	5.40611459574468	5.19811057446809	5.46743972340426	5.68481976595745	5.11934214893617	6.28194682978723	5.75216917021277	5.2500525106383	5.99239370212766	5.91348806382979	5.91844446808511	5.60361023404255	5.93905444680851	5.95171923404255	6.04153208510638	6.15171687234043	6.59200638297872	6.41612346808511	5.82693825531915	5.68156363829787	6.02112470212766	5.19701821276596
ZDHHC11B	6.97949193617021	5.88968753191489	6.95106017021277	7.09451525531915	7.25932253191489	8.11659555319149	6.83291657446809	7.31061510638298	6.63197978723404	6.84883282978723	6.71390382978723	7.31203014893617	6.92202180851064	7.32259023404255	7.18982821276596	9.1089405106383	8.05280574468085	8.10584253191489	6.36628323404255	7.26962470212766	6.82030504255319	8.06209444680851	7.728704	7.96399914893617	9.71824810638298	8.03740053191489	8.10809104255319	7.47000093617021	8.89296423404255	7.38387046808511	7.83254265957447	8.97409293617021	7.66796985106383	7.82203825531915	7.83123561702128	7.99243972340426	8.84085444680851	7.84539842553191	8.13523923404255
NREP	6.049919	5.56467834042553	5.115478	5.02339955319149	6.06803510638298	5.15702591489362	6.14171753191489	6.01822131914894	5.5313794893617	5.73382765957447	5.09434993617021	5.03972434042553	5.86736846808511	5.38844455319149	6.79480080851064	5.11047463829787	4.64270714893617	5.62459070212766	4.72437019148936	4.14969606382979	5.96134546808511	4.89082538297872	5.04530321276596	4.80889110638298	4.94966678723404	4.61173291489362	5.17919659574468	4.73437006382979	4.71404965957447	5.28596412765957	4.97054138297872	5.24248478723404	5.14515895744681	5.18692982978723	4.41872853191489	4.69114917021277	4.68912061702128	5.26433817021277	5.23079280851064
VDAC3	8.15763719148936	7.93117529787234	7.31134261702128	6.90892072340426	7.69077304255319	6.99555714893617	7.5703075106383	7.56282668085106	7.73334508510638	7.64608553191489	7.10831485106383	7.16347644680851	7.46560778723404	7.62845010638298	8.28531163829787	7.13310953191489	7.02003591489362	7.23536742553191	7.22416485106383	6.98248114893617	7.34147231914894	7.28965485106383	6.98990557446808	7.21363770212766	6.92029642553192	7.01262642553191	7.22673123404255	6.81955827659574	6.89466817021277	7.28965485106383	7.1432325106383	7.00568344680851	6.77441634042553	7.48047306382979	6.693348	7.00660480851064	6.6786354893617	7.18813408510638	7.47494470212766
PLOD1	6.25424382978723	6.86360080851064	6.76268093617021	6.51845185106383	6.43431555319149	6.57172206382979	6.37218857446809	6.45685310638298	6.77798168085106	6.59200638297872	6.97083217021277	6.41412344680851	6.72982653191489	6.415444	6.37421195744681	7.48815968085106	6.6008845106383	6.71175657446808	6.7175114893617	6.68604072340425	6.88073580851064	7.48462080851064	7.78529176595745	7.01342463829787	7.06007531914894	7.42538493617021	6.88790038297872	7.33576044680851	6.74502831914894	6.77441634042553	8.12787342553191	6.87160338297872	6.99313857446808	6.95966376595745	8.42224212765957	7.18561440425532	7.41558393617021	7.23670093617021	6.90586974468085
YWHAB	10.1385854893617	9.75656495744681	9.72923704255319	9.34647334042553	10.124253893617	9.71824810638298	9.68258523404255	10.1571156808511	9.98407312765957	9.93448004255319	9.26709406382979	9.76706480851064	10.0562223191489	9.84352644680851	10.2186014255319	9.88503427659574	9.28262865957447	9.44634687234043	9.31830642553192	9.58156710638298	9.48982570212766	8.80657182978723	9.3652710212766	9.63333076595745	9.42390246808511	8.712481	9.52780680851064	9.42135019148936	9.52780680851064	9.41566008510638	9.28262865957447	9.16947268085106	9.48982570212766	10.0295233829787	9.18829925531915	9.68258523404255	9.3835285106383	9.59668627659575	9.40730010638298
ATP6V0D1	10.6497948085106	10.3076092765957	9.23941325531915	8.37316625531915	10.4874844680851	9.02163114893617	9.77696019148936	10.3979862553191	10.1657261489362	9.68258523404255	9.12961036170213	9.69585014893617	10.554624212766	9.41301768085106	10.8022268297872	9.05803936170213	8.40475759574468	9.45482257446809	8.11896657446809	9.3787824893617	9.22284506382979	8.23860429787234	9.28528929787234	8.93401557446808	8.5489209787234	8.96457670212766	9.47145176595745	8.81214829787234	9.27187659574468	9.26486395744681	8.88708155319149	8.33020980851064	9.26709406382979	9.71824810638298	9.17562814893617	9.4433170212766	8.90159512765957	9.26189291489362	8.92015793617021
ACOT7	8.74176629787234	8.2196700212766	6.4801980212766	5.14354385106383	7.94248421276596	6.10420682978723	7.48376242553192	8.25342693617021	8.06452478723404	7.01552089361702	5.65196072340426	6.90892072340426	7.99243972340426	6.8544415106383	8.97218978723404	5.42479685106383	5.23799159574468	7.36843991489362	5.68363204255319	5.58148814893617	7.23614510638298	4.09933495744681	5.96716270212766	5.6624845106383	5.23696204255319	6.19650285106383	7.14687923404255	5.38013357446809	5.75793874468085	6.75800993617021	5.24572825531915	5.319268	5.4647554893617	7.55793521276596	5.55328310638298	5.76522580851064	5.26893736170213	6.46624465957447	5.70278172340426
HSD17B7	6.18394976595745	6.63127982978723	6.59400704255319	6.46750476595745	6.24744995744681	6.57636359574468	6.4642305106383	6.24169438297872	6.35757070212766	6.58409474468085	6.7837494893617	6.02573121276596	5.64254614893617	6.53591365957447	6.26136370212766	7.68163493617021	6.8025920212766	6.5146815106383	6.63721655319149	7.02811423404255	6.1350260212766	7.28223757446808	7.13077961702128	7.25088444680851	6.93099036170213	6.66637242553191	6.37364029787234	6.93099036170213	6.98599829787234	6.684071	6.93310274468085	7.3743885106383	6.77870185106383	6.40843472340426	7.18333646808511	6.93601012765957	6.96924927659575	6.46690770212766	6.86000589361702
LOC100272216	4.39147553191489	5.32579772340426	5.16074423404255	5.39469559574468	5.04250868085106	7.39854785106383	4.80553495744681	5.55915823404255	5.71020282978723	4.21520972340426	6.31636334042553	5.19315417021277	4.66427329787234	5.82987810638298	3.98103178723404	8.48841580851064	6.34556308510638	5.32536576595745	5.79436023404255	5.44664221276596	5.40716006382979	6.99555714893617	7.65668395744681	6.85652674468085	8.21547265957447	6.03767540425532	6.20221921276596	7.50549010638298	6.03820646808511	5.80175644680851	6.68463608510638	5.81203404255319	7.39973744680851	6.3975935106383	8.41552659574468	7.00875925531915	6.98414485106383	6.10845282978723	6.3338559787234
SLC8A2	5.89012878723404	5.62459070212766	4.95683536170213	4.70241110638298	5.42537229787234	5.00702878723404	4.93030695744681	5.87978987234043	4.80889110638298	6.01109517021277	4.90865410638298	4.72501012765957	5.57146410638298	6.01563508510638	5.50914361702128	5.0519394893617	4.29179589361702	4.07426010638298	3.64879470212766	5.07740317021277	4.93709006382979	4.10128187234043	3.17293055319149	4.93188034042553	3.91016814893617	3.05217523404255	4.86157834042553	4.71816793617021	4.06886185106383	5.00068336170213	4.1067809787234	4.54972621276596	4.83511312765957	5.85379823404255	4.68412085106383	4.82465634042553	4.15840687234043	4.66427329787234	4.07737934042553
PDK4	4.56749957446809	4.7080849787234	4.58265414893617	2.97552725531915	5.21776270212766	5.07557076595745	4.56983934042553	5.0198339787234	4.82873827659574	3.71782340425532	5.00971044680851	5.03797995744681	4.74482457446809	4.76337889361702	4.2354594893617	4.50314121276596	6.94231229787234	6.45685310638298	6.3312594893617	6.06936180851064	7.16583829787234	7.10985331914894	4.7323024893617	6.50878959574468	5.44390261702128	5.92254146808511	6.62366804255319	6.67430638297872	6.56072127659574	7.37625629787234	6.70437546808511	4.55660112765957	3.14888761702128	7.56722425531915	4.51577729787234	4.77740006382979	6.18699108510638	6.88611953191489	6.35407910638298
NTSR1	5.94656031914894	4.84146482978723	4.77683980851064	3.80575665957447	5.84365993617021	4.07388578723404	4.11003034042553	4.4150875106383	4.78392738297872	3.89397274468085	3.8390240212766	3.89442985106383	4.75236987234043	3.84742991489362	5.18799561702128	3.77392334042553	3.86024155319149	3.81857904255319	3.36893455319149	3.47811514893617	3.80610946808511	3.80304719148936	3.89002461702128	4.01069914893617	3.83756740425532	3.88455163829787	3.88367312765957	3.88277265957447	3.79170229787234	3.80344529787234	3.83156114893617	3.85319180851064	3.87561734042553	4.38071489361702	3.85029659574468	3.89722895744681	3.88912365957447	3.85274642553191	3.85225340425532
BCL6	6.14109674468085	6.97879840425532	6.72356544680851	7.24473040425532	6.40559076595745	7.03478525531915	6.36418436170213	6.31389272340426	6.8983169787234	6.41412344680851	6.73052229787234	7.05064525531915	6.53187617021277	7.11729591489362	6.20401840425532	7.36088657446809	7.14452072340426	7.14392387234043	7.39430536170213	6.55817987234043	6.99067365957447	7.18496046808511	7.25848695744681	7.91879804255319	7.54104782978723	6.71933346808511	6.96641072340426	8.2182419787234	6.72356544680851	6.96263078723404	7.04042325531915	7.52514274468085	6.82587925531915	7.42610336170213	7.42885329787234	8.16230455319149	8.31974538297872	7.88465808510638	7.61409963829787
ARGLU1	7.01482721276596	6.94872572340426	7.62297365957447	7.54740693617021	7.39771453191489	7.85444838297872	7.24107534042553	7.74719993617021	7.28314536170213	7.59386257446809	7.44190434042553	7.55555293617021	7.49090463829787	7.86021253191489	7.39110182978723	8.35541878723404	8.27294053191489	7.4863665106383	7.65086478723404	8.15763719148936	7.29351506382979	8.46217882978723	8.02352176595745	7.64519114893617	8.99320744680851	7.77681659574468	7.68021372340426	8.75325680851064	8.67400961702128	7.81064821276596	8.01110782978723	8.44169946808511	7.61984355319149	8.00559685106383	7.67661946808511	7.80575929787234	8.05776755319149	7.86395517021277	8.2349430212766
POGK	7.96676291489362	8.33273334042553	7.61011174468085	8.79252923404255	8.45221791489362	7.51333474468085	8.40475759574468	8.27152919148936	8.29218719148936	7.83029957446808	8.2428779787234	8.4205849787234	8.55566368085106	7.58633185106383	7.99317006382979	8.96843393617021	7.82780825531915	9.12573585106383	7.93307387234043	8.65690442553191	8.58592880851064	8.74012214893617	8.87150246808511	8.45221791489362	9.23249587234043	8.74479385106383	9.28032114893617	8.82811087234043	8.56934719148936	8.62054278723404	8.74976282978723	8.63580895744681	8.53306827659574	8.64421953191489	8.84791580851064	8.49948819148936	9.09244417021277	8.97409293617021	8.35663029787234
KEAP1	7.26482808510638	7.80575929787234	7.67373423404255	7.21618819148936	7.65086478723404	7.68598793617021	7.28694253191489	7.50803570212766	7.73448787234043	7.19809170212766	7.48894704255319	7.44974989361702	7.80389387234043	7.42699223404255	7.12437523404255	8.87930076595745	7.74854921276596	8.61882827659574	8.05155785106383	7.47621163829787	8.07217419148936	8.09008065957447	8.65016638297872	7.70052482978723	8.28231214893617	8.2349430212766	8.37165687234043	8.15190244680851	7.14025757446808	8.02257342553191	8.36105753191489	8.37662653191489	7.87555212765957	7.68890904255319	8.4033815106383	7.79039972340426	7.99967604255319	7.98705953191489	7.1432325106383
ATPIF1	9.59668627659575	9.31545704255319	9.12000459574468	8.62571846808511	8.82811087234043	9.09088485106383	9.34647334042553	8.98435382978723	9.39723936170213	9.48030304255319	8.27010923404255	8.47625682978723	8.74303989361702	9.22284506382979	9.54106270212766	8.34439214893617	8.72812276595745	8.79429695744681	8.80493521276596	8.27841631914894	8.9316875106383	8.35245378723404	8.02257342553191	8.69199827659575	8.20849821276596	8.57904255319149	8.63206561702128	8.11053906382979	8.93401557446808	9.09698195744681	8.00979580851064	9.02351895744681	8.10179591489362	8.67754359574468	7.97578863829787	8.08098782978723	7.67545040425532	8.39040534042553	8.85199670212766
PAXBP1	4.22538255319149	4.15197738297872	4.55241191489362	4.80015131914894	4.32961221276596	4.468076	4.34418561702128	4.46529063829787	4.54515561702128	4.46055810638298	4.40778323404255	4.57041693617021	4.64160772340426	4.46973504255319	4.09933495744681	5.14252376595745	4.83926991489362	4.55932710638298	4.48208142553191	5.08940272340426	4.67401387234043	4.89321506382979	4.61906940425532	4.40978127659574	5.0840045106383	4.68577376595745	4.62299012765957	4.66551770212766	4.74933774468085	4.61378089361702	4.60455321276596	5.13201406382979	4.60194238297872	4.62890246808511	4.77740006382979	4.59043719148936	4.9417074893617	4.55540678723404	4.75608293617021
FAM13A	4.89714287234043	5.68669625531915	5.67165578723404	5.45347157446809	5.2500525106383	5.59360844680851	5.28206717021277	5.23483208510638	5.72390287234043	5.562897	5.67454742553192	5.28476438297872	5.24850657446809	5.56872227659574	5.98118187234043	5.61965246808511	6.63859165957447	5.75744127659574	5.80230178723404	5.88624910638298	5.62682204255319	6.02864034042553	6.15277695744681	5.45226636170213	5.92195359574468	5.86396131914894	5.94040089361702	5.83773910638298	5.63891512765957	5.715325	6.19970440425532	6.03767540425532	5.9266044893617	5.78452355319149	5.82394538297872	5.79203891489362	6.36153140425532	6.50959304255319	5.47269093617021
VPS11	6.1972250212766	6.716655	6.67496270212766	5.78874163829787	5.88505934042553	5.86679774468085	5.71738831914894	6.06377723404255	6.66481304255319	6.09884857446808	6.30337774468085	5.40374678723404	6.17196606382979	6.44381519148936	6.38380261702128	6.28141825531915	5.25106812765957	5.50229474468085	5.55273129787234	5.87978987234043	5.98211022340426	5.38738208510638	5.57486904255319	5.75693457446808	5.46170629787234	5.88624910638298	5.53354208510638	5.5502864893617	4.77571776595745	5.53568765957447	5.42417108510638	5.6871839787234	6.14058472340426	5.86223389361702	5.95794123404255	5.81818157446808	5.64417631914894	5.64643578723404	5.32091595744681
ARHGEF9	6.1696300212766	6.17813614893617	5.40716006382979	4.96597753191489	5.96941887234043	4.92809644680851	5.70441972340426	5.67755334042553	5.78186606382979	5.76996108510638	4.99548757446809	5.28826127659574	5.57419461702128	5.51809353191489	6.36974640425532	4.78777576595745	4.8657719787234	5.44180061702128	5.12949876595745	4.74259310638298	5.24301659574468	3.87148842553191	5.0101965106383	4.94122474468085	4.46865914893617	4.35124617021277	5.29907929787234	5.18097591489362	5.08569976595745	5.38738208510638	5.31389746808511	5.060552	4.78175231914894	5.49661780851064	4.77526529787234	5.15961987234043	5.15558580851064	5.36129987234043	5.24192340425532
BRD7	6.95890531914894	6.9479909787234	7.54815523404255	7.49184427659574	6.89410731914894	7.15479431914894	7.45084704255319	7.27124110638298	7.20236963829787	7.19214153191489	7.07614536170213	7.32080810638298	6.97949193617021	6.86287680851064	6.829236	7.58028125531915	7.80784661702128	7.65502744680851	7.27836580851064	7.21129157446808	7.2533350212766	7.76980210638298	7.44644474468085	7.51499634042553	7.77169112765957	8.10941478723404	7.54740693617021	7.79480761702128	7.69270014893617	7.31061510638298	7.40668612765957	7.01020019148936	7.47772470212766	7.30251365957447	7.39673342553191	7.28314536170213	7.633489	7.50380636170213	7.4192960212766
THY1	9.55035961702128	9.44634687234043	8.74303989361702	6.3121609787234	8.95065280851064	8.52096087234043	8.47352310638298	8.76891621276596	9.13412029787234	8.73511317021277	7.32774053191489	7.86692095744681	8.91830276595745	8.64421953191489	9.64959195744681	7.22255472340426	6.88437823404255	8.08879093617021	7.37625629787234	7.14089578723404	8.44169946808511	4.94817385106383	7.59989534042553	7.76100189361702	7.32953395744681	7.10102442553192	8.14826693617021	7.17511327659575	7.52591070212766	8.03740053191489	6.69602761702128	7.07198844680851	7.55610057446809	8.73348946808511	6.94622	7.63264395744681	7.09261742553192	8.18311023404255	7.24186882978723
NCDN	6.40559076595745	5.34262634042553	5.09728682978723	4.30168774468085	5.47942276595745	5.04749559574468	5.16392074468085	6.12948910638298	5.07344104255319	5.09517008510638	4.51409644680851	5.29294982978723	5.44664221276596	5.18313110638298	6.64670144680851	4.67740938297872	4.38232953191489	4.87748968085106	4.32100334042553	4.40212417021277	5.1545495106383	3.66670853191489	4.75037076595745	4.60407370212766	4.50763127659574	4.64870329787234	5.0631070212766	4.56622017021277	4.55768353191489	4.88421191489362	4.33965112765957	4.56261787234043	4.52846617021277	5.59123382978723	4.59515695744681	4.63534961702128	4.45898178723404	4.85874938297872	4.53681314893617
MRPS18A	5.94427821276596	5.64366510638298	5.46743972340426	5.5281205106383	5.40183236170213	5.85601265957447	5.66199178723404	5.33446257446808	5.69142746808511	5.29602829787234	5.32731717021277	5.39599744680851	5.6645135106383	5.59360844680851	5.47767021276596	5.23181882978723	4.88303455319149	5.77188240425532	4.84661261702128	4.9417074893617	5.32039840425532	5.15341170212766	5.4450189787234	5.43228138297872	4.9115890212766	5.21523882978723	5.338645	4.60798785106383	5.35322210638298	5.34695338297872	5.50329721276596	4.94966678723404	5.30398806382979	5.08039723404255	5.47942276595745	5.26584540425532	5.00271912765957	5.25625619148936	5.02392425531915
CYTH1	5.8153405106383	5.42537229787234	5.8293444893617	5.75956370212766	5.92606968085106	5.72390287234043	5.99845208510638	6.04709689361702	5.55422944680851	5.73327610638298	5.6531904893617	5.80423678723404	5.97759459574468	5.72390287234043	5.72043738297872	6.43680572340426	5.99658712765957	6.32416246808511	6.64801055319149	6.16771763829787	6.05785634042553	5.88318161702128	5.90621336170213	5.91662553191489	6.26978874468085	5.98063712765957	6.48306917021277	6.19784110638298	6.44728761702128	6.14488091489362	5.82040112765957	6.38670872340426	6.02112470212766	5.77306731914894	6.21483521276596	5.67286514893617	6.21093278723404	5.7859369787234	6.08317034042553
SMPX	4.7611749787234	5.04250868085106	2.68166004255319	2.60591334042553	3.92911938297872	2.67624380851064	3.8751180212766	3.914586	4.63869334042553	4.14776185106383	2.60792519148936	2.73012925531915	3.25006727659574	3.72436795744681	3.36288725531915	2.63844363829787	2.86443859574468	3.04643246808511	2.686472	2.67339282978723	2.49416146808511	2.63132019148936	2.88956757446809	2.81220734042553	2.69550514893617	2.49496227659574	2.68869817021277	2.52579825531915	2.65500640425532	2.64241240425532	2.64270836170213	2.71910546808511	2.61318008510638	3.58845323404255	2.5421339787234	2.96908246808511	2.63316219148936	3.35732678723404	2.97491934042553
LUC7L	5.10934695744681	5.44390261702128	5.18396814893617	4.57681368085106	4.92543438297872	5.29139904255319	5.36068157446809	5.40010874468085	5.32434587234043	5.30619410638298	5.48044495744681	5.00271912765957	5.18357982978723	5.4647554893617	5.59837840425532	5.82871814893617	6.00219829787234	5.55691227659575	5.43969721276596	5.6080269787234	5.54485353191489	5.60416989361702	5.61092172340425	5.41702929787234	5.8554124893617	5.44140327659574	5.43181772340426	5.94377219148936	5.481491	5.61521985106383	5.76262489361702	5.41059836170213	5.49485093617021	5.32261963829787	5.63361068085106	5.35614382978723	5.45812582978723	5.62347668085106	5.30022659574468
TMEM165	7.34570089361702	7.39352995744681	7.68787227659575	8.54583655319149	8.08474980851064	7.9802725106383	7.91519989361702	7.92137742553192	7.77067357446809	8.02556395744681	8.14578227659574	7.87218442553191	7.98705953191489	7.72772423404255	7.3918134893617	9.00302255319149	8.67598746808511	8.44793557446808	8.37165687234043	9.21794908510638	8.45111008510638	9.48392095744681	7.97918331914894	8.13900785106383	9.26960591489362	8.05155785106383	8.50466634042553	8.45221791489362	9.29726176595745	8.85573612765957	8.6104055106383	8.66174759574468	7.42981961702128	7.92006895744681	8.1289315106383	7.94873731914894	8.38053219148936	8.27728655319149	9.12351595744681
GRIA1	6.06231242553191	5.83660493617021	5.65095312765957	4.38781882978723	5.67914161702128	5.25706808510638	5.40561240425532	5.5697620212766	5.54913221276596	5.66335831914894	5.13418340425532	4.52935140425532	5.73796089361702	5.84993210638298	5.80230178723404	5.18560527659574	4.59299327659574	5.31074653191489	4.57796244680851	4.72714219148936	5.85148023404255	4.73934240425532	4.53681314893617	4.81166327659574	4.67844546808511	4.64665393617021	5.3127950212766	4.82697282978723	4.69183989361702	5.37351642553191	4.7441679787234	4.9007979787234	4.56853629787234	5.5680770212766	4.40621389361702	4.48334587234043	4.4882760212766	4.80015131914894	4.47512457446808
JADE2	5.38193921276596	5.64643578723404	5.24903229787234	5.06653461702128	5.354962	4.91332561702128	5.17377482978723	5.17820104255319	5.70501772340426	5.12158253191489	5.16451817021277	4.94583061702128	5.46170629787234	5.15906880851064	5.23696204255319	6.48632744680851	5.45579585106383	5.83712670212766	5.47668004255319	5.42120153191489	5.7713239787234	5.73032446808511	5.82871814893617	5.56578385106383	6.09494806382979	5.749088	5.88624910638298	5.63035510638298	5.04085529787234	5.47070512765957	5.48836834042553	5.97815057446808	5.36463010638298	5.59781006382979	5.85090127659574	5.49422746808511	5.7132280212766	5.84428361702128	5.18214104255319
NUDT11	7.56096257446809	7.17438034042553	7.207795	6.22794231914894	6.87160338297872	6.36707542553192	6.6786354893617	7.38460391489362	6.96412859574468	7.49423438297872	6.34827553191489	6.31438821276596	7.18266280851064	7.70760140425532	7.48556138297872	6.3514564893617	6.20525517021277	5.96889455319149	5.58659868085106	6.87565038297872	6.40410340425532	6.37421195744681	5.61630857446808	6.80784817021277	5.54872125531915	5.95001644680851	6.6736924893617	5.56225370212766	5.71847963829787	6.90270863829787	6.09494806382979	6.44040804255319	5.57227174468085	7.38861529787234	5.81981763829787	6.45174117021277	6.02741182978723	7.06393842553191	5.88913525531915
USP14	7.80671746808511	7.74854921276596	7.38691819148936	7.29351506382979	7.73153276595745	7.1540875106383	7.39598887234043	7.6036264893617	7.49423438297872	7.51759453191489	7.06007531914894	7.38387046808511	7.5703075106383	7.67277287234043	8.09008065957447	6.95890531914894	7.29351506382979	7.29141693617021	7.12771719148936	7.14598870212766	7.02811423404255	7.02882891489362	7.24318159574468	7.17438034042553	6.87972093617021	5.92510155319149	7.49349912765957	7.19056234042553	6.9810924893617	7.15644544680851	7.05602763829787	6.81788712765957	7.24559878723404	7.42538493617021	7.14687923404255	7.21129157446808	7.148545	7.24258155319149	7.24023070212766
ARHGEF2	7.22848719148936	7.34874889361702	7.34397753191489	7.51579714893617	7.83352129787234	7.22848719148936	8.06316519148936	7.66586025531915	7.22848719148936	7.4369364893617	8.04801855319149	7.58298674468085	8.11536440425532	6.90892072340426	7.12605659574468	8.62384791489362	7.8346484893617	8.20175487234042	7.74237385106383	8.72087078723404	8.17173712765957	7.81468363829787	7.99414627659574	8.00979580851064	8.26330274468085	7.96502874468085	8.13385778723404	7.73255987234043	8.41330614893617	8.03389817021277	7.92372472340426	7.81064821276596	8.35111953191489	7.36713444680851	8.20993691489362	7.88241640425532	8.08341965957447	7.62106757446808	7.5703075106383
KDM1A	6.61616410638298	6.76268093617021	6.39630534042553	6.50035127659574	7.06075112765957	6.58086395744681	6.06231242553191	6.49040968085106	6.55396889361702	6.33628429787234	6.26397257446809	6.55669582978723	6.9405389787234	6.84945976595745	7.19056234042553	6.38993885106383	6.19168106382979	6.61698531914894	5.92972095744681	6.1035114893617	6.43795591489362	6.5075284893617	6.11113482978723	6.05282463829787	6.25998476595745	6.39517640425532	6.48977074468085	5.98546891489362	6.07858074468085	6.02741182978723	6.30564561702128	6.00802553191489	6.18265025531915	6.58486642553191	5.9738075106383	6.11113482978723	6.51029089361702	6.3026904893617	6.08133857446809
FBXW4	7.53280182978723	7.6675915106383	8.20725544680851	7.80784661702128	7.44001946808511	8.22810759574468	7.94248421276596	7.58298674468085	7.5491545106383	7.679237	8.45914438297872	7.29930744680851	7.56843806382979	7.45163082978723	6.93517319148936	8.52903585106383	7.88156242553192	8.32104531914894	7.95681676595745	7.61984355319149	8.02556395744681	8.00863923404255	8.30393091489362	7.68704985106383	8.69015068085106	8.62231210638298	8.50774436170213	8.23259108510638	8.01110782978723	8.24510619148936	8.60758823404255	8.82584131914894	8.59501259574468	7.96502874468085	9.01779697872341	8.09107365957447	8.60204040425532	8.14578227659574	7.73733219148936
CHD3	5.71377131914894	5.47070512765957	5.41340976595745	4.81572221276596	5.07676770212766	5.21087431914894	5.38299159574468	5.31448038297872	4.96025417021277	4.99169874468085	5.45528031914894	4.88303455319149	5.39951880851064	5.35426187234043	5.14354385106383	4.80611772340426	4.46865914893617	4.54913668085106	3.63594004255319	4.01212408510638	5.60466346808511	3.20932391489362	4.99386289361702	4.10128187234043	3.91665712765957	4.61693904255319	4.83567942553192	4.374105	4.0145590212766	4.78222972340426	4.49001325531915	4.75127976595745	4.6407740212766	5.13514565957447	4.86296853191489	5.00702878723404	4.94474736170213	5.05249263829787	4.87095034042553
TMEM268	5.4461700212766	5.97316912765957	5.79308465957447	5.11987623404255	5.26633906382979	5.86280563829787	4.80452629787234	5.05996238297872	5.58510529787234	4.84091044680851	4.0703709787234	4.49709668085106	5.28309859574468	5.35165180851064	5.76875063829787	4.07388578723404	4.57737185106383	5.36683317021277	4.29771185106383	4.08430587234043	5.56225370212766	3.664808	4.75080161702128	4.37084363829787	4.11679244680851	3.43332710638298	4.56983934042553	3.55266014893617	4.95335506382979	5.13008157446809	4.20486027659574	4.53184476595745	4.22431019148936	4.69395759574468	4.33240189361702	4.33240189361702	4.81222512765957	5.00527923404255	4.3642045106383
JMJD4	2.83268821276596	2.54311178723404	3.17872776595745	2.7676794893617	3.93422329787234	3.8751180212766	3.116319	2.67949610638298	2.71151089361702	2.50008195744681	3.28341865957447	2.62627557446809	2.70279982978723	2.5350770212766	2.85133017021277	2.46792514893617	2.49811204255319	2.51999953191489	2.50206538297872	2.45742106382979	2.53406874468085	2.45225427659574	2.52716134042553	2.501391	2.47889334042553	2.51403519148936	2.54591461702128	2.54826127659574	2.49238604255319	2.53210757446808	2.48560610638298	2.72769910638298	2.55002570212766	2.49018236170213	2.51432065957447	2.53729778723404	2.50008195744681	2.52949174468085	2.5806294893617
ACOT9	6.20873691489362	5.68991036170213	5.87015957446808	6.45898778723404	6.19283906382979	5.4207000212766	5.65942568085106	5.87536157446809	5.8293444893617	5.68877121276596	5.74978068085106	6.44800855319149	5.86095204255319	6.03097736170213	5.77188240425532	5.64695363829787	5.61630857446808	5.57699027659574	5.6361220212766	5.77411376595745	5.55206463829787	5.63936108510638	5.58723144680851	5.94603134042553	5.56578385106383	5.54604823404255	5.68425189361702	5.55915823404255	5.60466346808511	5.40071389361702	5.44007131914894	5.61290142553191	5.67859874468085	5.52369338297872	5.5391639787234	5.69142746808511	5.61582017021277	5.53867763829787	5.77306731914894
CXXC4	4.85090585106383	4.27730268085106	4.15014995744681	3.392525	4.61050063829787	4.71866553191489	3.96589308510638	4.07687757446809	4.31345919148936	3.48032355319149	3.49797014893617	3.42964812765957	4.67740938297872	3.54914563829787	4.25794927659574	3.41114368085106	3.46879082978723	3.4486979787234	3.53225768085106	3.44220906382979	3.52189244680851	3.33305904255319	3.56963308510638	3.3160815106383	3.30816685106383	2.474509	3.5507625106383	3.55007154255319	3.36817936170213	3.42785317021277	3.44415312765957	3.32217044680851	3.64429165957447	4.56552021276596	2.85897510638298	3.65885674468085	3.54877906382979	3.89722895744681	3.15906776595745
FXYD6	8.16535382978723	7.89956644680851	7.95342385106383	7.13162521276596	7.45797323404255	8.10712774468085	7.8791444893617	8.12166221276596	8.29796942553192	8.42708674468085	8.18422176595745	7.68379814893617	8.0549250212766	7.85548889361702	8.37662653191489	6.97010455319149	5.96716270212766	6.13439770212766	7.00568344680851	6.32353819148936	5.8088345106383	6.53949861702128	7.07614536170213	7.56648489361702	6.40482023404255	7.56722425531915	7.37087759574468	7.96800714893617	7.09371085106383	7.35701082978723	7.21062540425532	7.69858989361702	7.19214153191489	8.20993691489362	7.94873731914894	7.94747095744681	7.18982821276596	7.72282729787234	7.01262642553191
WDR61	6.46820342553191	6.01168934042553	5.96763865957447	6.61444940425532	6.21699589361702	6.25829555319149	6.37169761702128	6.50959304255319	6.11219614893617	6.16130680851064	6.12367953191489	6.41751717021277	6.44319304255319	6.34004421276596	6.42209695744681	5.9607930212766	5.87359617021277	6.30564561702128	5.80949408510638	5.99781442553191	6.42461491489362	5.81936942553191	5.94935229787234	5.77362093617021	5.7753829787234	6.09302531914894	6.19650285106383	5.51315882978723	6.02290865957447	6.24691965957447	5.73682776595745	6.36628323404255	6.12539995744681	6.09421114893617	5.91158870212766	5.95667961702128	5.68828127659574	5.61582017021277	5.994164
TRAPPC2L	8.56934719148936	7.70862680851064	7.48282593617021	7.17987906382979	8.18936589361702	8.22962157446809	8.08552006382979	8.37920787234042	7.48130757446808	7.59859121276596	7.59306153191489	7.28395740425532	8.14036059574468	7.58458353191489	7.92372472340426	7.27968912765957	7.49349912765957	7.75593589361702	7.07776231914894	7.61409963829787	7.49948804255319	6.85527327659574	6.99840104255319	6.73807034042553	6.57943389361702	7.92495829787234	7.35278212765957	6.98339127659574	7.70169429787234	7.56648489361702	7.50638829787234	7.19441174468085	7.62943157446808	7.16271806382979	7.08891072340425	6.95233304255319	6.93360934042553	6.50878959574468	7.41480108510638
P2RX5	4.52216536170213	5.3127950212766	4.66645427659574	4.30399125531915	4.91707023404255	4.43201929787234	4.40413906382979	4.51663487234043	5.30924972340426	4.34655663829787	4.99128755319149	4.26056280851064	4.72249940425532	4.86722019148936	4.68072306382979	3.77097085106383	4.27470561702128	4.50869170212766	4.45047989361702	4.57228182978723	4.3910100212766	4.35124617021277	4.29600140425532	4.37264540425532	3.80938361702128	4.32156059574468	3.95675385106383	4.10835255319149	4.44450946808511	4.31821085106383	4.03871625531915	3.79818523404255	4.26258876595745	4.7095515106383	4.36567789361702	4.33737825531915	3.84194438297872	4.3492170212766	4.40157117021277
TXNIP	6.91811855319149	7.16656655319149	7.67277287234043	5.80820753191489	7.95002546808511	9.03451929787234	7.94873731914894	7.55976087234043	7.81379853191489	7.81587640425532	8.6104055106383	7.24559878723404	7.94327631914894	8.04390563829787	6.9810924893617	8.55242087234043	9.51554170212766	8.58767189361702	8.45600565957447	9.38108910638298	9.44634687234043	9.85591676595745	7.35055010638298	8.25207625531915	9.17985114893617	8.50618191489362	8.79615387234043	8.952534	9.83548889361702	9.57849287234043	9.71824810638298	7.31799640425532	8.7222319787234	9.60934219148936	7.3302704893617	8.05399361702128	9.22557619148936	8.3471380212766	8.19589165957447
LINC00328	3.60207187234043	3.89245968085106	4.10079842553191	3.56541227659574	3.51622753191489	3.86219185106383	3.55830327659574	3.46986204255319	3.71782340425532	3.89676444680851	3.8569820212766	3.36530663829787	3.61447453191489	3.868173	3.51087612765957	4.58747608510638	4.3600390212766	3.91856795744681	4.14540819148936	4.20848634042553	4.06886185106383	4.50056323404255	3.87373782978723	4.13700208510638	4.04784159574468	4.14738636170213	4.01764285106383	3.99187740425532	4.47027734042553	4.01319555319149	4.33340244680851	4.3844424893617	3.83973780851064	3.73592589361702	3.59486978723404	3.79228408510638	3.79170229787234	3.84339087234043	3.72164814893617
RGS6	4.2636364893617	3.77049968085106	3.7229434893617	3.51327827659574	3.96257138297872	3.28615776595745	4.02819165957447	3.83076527659574	3.74357882978723	3.68058153191489	3.60078393617021	3.52523212765957	3.81229355319149	3.62906819148936	4.15065361702128	3.2698299787234	3.3512609787234	3.48357712765957	3.53268970212766	3.34414334042553	3.67837629787234	3.72517912765957	3.48586844680851	3.35296282978723	3.35784463829787	3.41780946808511	3.38377227659574	3.36935393617021	3.07567053191489	3.40937819148936	3.683556	3.44562772340426	3.51207865957447	3.70924542553191	3.54759963829787	3.45552810638298	3.56250976595745	3.68713914893617	3.46240121276596
MLLT3	4.6996224893617	5.20758187234043	4.90438919148936	4.29179589361702	4.55876185106383	4.86470421276596	4.68133812765957	4.41872853191489	4.73385244680851	4.80515323404255	4.32515038297872	4.32752959574468	4.65917568085106	4.68811723404255	4.52177719148936	4.31663017021277	4.35567755319149	4.41667861702128	4.3828654893617	4.3919745106383	4.55025176595745	4.26108019148936	4.36686585106383	4.41030629787234	4.41362425531915	4.40858838297872	4.41242908510638	4.30960774468085	4.42312463829787	4.41362425531915	4.25325095744681	4.26760710638298	4.13394604255319	4.51078025531915	4.25428589361702	4.18118819148936	4.1324134893617	4.81222512765957	4.31450176595745
STX18	4.84401595744681	4.67689512765957	4.54913668085106	4.27427076595745	4.96258523404255	4.20012078723404	4.67204076595745	5.01183529787234	4.8167730212766	4.64608331914894	4.16842655319149	4.38715176595745	4.28366157446809	4.5461844893617	4.66879423404255	3.81278012765957	4.21899459574468	5.04862629787234	3.94719959574468	4.613274	4.55768353191489	3.95574506382979	4.09333242553191	3.80122470212766	3.66395593617021	4.24306863829787	4.02580408510638	3.51121508510638	3.93646244680851	4.08620355319149	3.72065238297872	3.95284540425532	4.27164108510638	4.61963642553191	4.0013170212766	3.96976295744681	4.22325046808511	3.91361087234043	4.32370419148936
RBM3	6.02232327659574	3.99654919148936	5.43905280851064	5.93520980851064	5.60633612765957	6.76190857446808	5.98295114893617	6.30337774468085	4.34265021276596	5.62237768085106	4.97615055319149	6.19415585106383	5.49661780851064	6.63387319148936	5.90957338297872	4.76995170212766	4.8819510212766	4.72867129787234	4.62299012765957	5.56225370212766	5.18158095744681	4.96848182978723	4.29292157446809	4.58100442553191	4.92543438297872	4.71909704255319	4.6829849787234	4.82359861702128	5.99711810638298	5.14515895744681	4.35338893617021	4.7482074893617	5.44664221276596	4.59737687234043	3.95895576595745	4.616385	4.59562789361702	4.05890780851064	5.0186294893617
ATP5B	11.1933946170213	10.7511975106383	9.96318008510638	9.81673240425532	10.9442164468085	9.84352644680851	10.6180099361702	10.9191526170213	10.705409212766	10.0619012553191	9.80933208510638	10.4926745531915	10.9191526170213	10.3229463829787	11.3159461276596	9.60303057446808	9.45830310638298	10.6294318510638	9.91197889361702	9.7808519787234	10.4515501276596	9.58156710638298	10.0619012553191	9.93782159574468	9.51868419148936	9.91926238297872	10.4515501276596	9.77696019148936	9.60639944680851	10.2229497234043	10.0803349787234	9.52470487234043	9.86971327659574	10.3979862553191	9.71824810638298	9.96318008510638	9.51554170212766	9.96766370212766	9.68976765957447
COMT	5.68262082978723	5.82987810638298	5.79257872340426	5.85262810638298	5.83353244680851	6.02511817021277	6.07964212765957	5.7391689787234	5.80762819148936	5.74730589361702	5.994164	5.88436038297872	5.88505934042553	5.54968670212766	5.54302865957447	6.16894480851064	5.92374368085106	6.53882572340426	6.09302531914894	5.98063712765957	6.30189461702128	6.34556308510638	6.34206687234043	6.06377723404255	6.10726034042553	6.25660368085106	6.2079709787234	6.09764378723404	5.88865312765957	6.12283595744681	6.69866353191489	6.13835444680851	5.94377219148936	5.83820453191489	6.29835185106383	5.86850125531915	5.90223544680851	5.88913525531915	5.81353578723404
HIST1H1C	3.21574542553192	5.28826127659574	4.7667405106383	4.61782057446809	3.40937819148936	5.38738208510638	3.74090744680851	3.205613	5.58407878723404	4.085622	4.94917459574468	3.8066054893617	3.42487536170213	4.65130268085106	3.39594440425532	4.56439638297872	7.47410617021277	5.84492534042553	5.90223544680851	5.59993261702128	5.9607930212766	8.55566368085106	6.03362538297872	5.239565	4.81222512765957	7.58544144680851	5.05249263829787	5.92767125531915	5.6347869787234	5.92510155319149	8.56624617021277	4.39507929787234	4.62515755319149	5.60633612765957	5.88865312765957	4.89541742553191	5.57227174468085	4.95535206382979	4.55090006382979
[truncated: 1,488 more rows]
