# Supplementary material for: Identification of potential immune-related hub genes in Parkinson’s disease based on machine learning and development and validation of a diagnostic classification model
Source: PLoS One. 2023 Dec 5;18(12):e0294984. doi: 10.1371/journal.pone.0294984 (PMC10697592; doi:10.1371/journal.pone.0294984)
Supplement: S2 Appendix — (XLS) [file pone.0294984.s002.xls]

AAK1
ABCA5
ABHD14A
ACHE
ACLY
ACOT7
ACTL6B
ACTR10
ACTR1A
ADAM23
ADD2
AGK
AGTR1
AHNAK2
AKAP12
ALDH1A1
AMPH
ANK1
ANK2
ANKRD34C
ANP32B
ANXA6
AP2M1
AP3B2
AP3M2
APEH
APOO
ARF3
ARHGDIG
ARHGEF9
ARL4C
ARMCX2
ASMTL
ASNS
ATG7
ATP13A2
ATP1A1
ATP2B2
ATP5A1
ATP5B
ATP5G3
ATP6V0A1
ATP6V0D1
ATP6V1A
ATP6V1B2
ATP6V1G2
ATP6V1H
ATP8A2
AUH
B3GALNT1
B4GALT6
B4GAT1
BABAM1
BASP1
BEX1
BEX4
BSN
C12orf10
C3orf14
CADPS
CALY
CAMK2B
CAMTA1
CAP2
CAPRIN2
CASD1
CBLN1
CD200
CDC37L1
CDC42
CDK14
CDK5
CDK5R1
CDS2
CERK
CERS6
CHGB
CHN1
CISD1
CKMT1A
CLSTN3
CMAS
CNTNAP1
COPG2IT1
COPS4
COPS7A
CYB5R1
CYFIP2
DBNDD1
DCLK1
DDC
DIRAS2
DLD
DLK1
DMTN
DMXL2
DNAJC12
DNM3
DOCK3
DPP6
DYNC1I1
DYNC1LI1
DYNLT3
DZIP3
EEF1A2
ELAVL4
ELOVL4
ENO2
ERC2
EXTL2
FAM107A
FAM216A
FAM3C
FBXL2
FBXW12
FGF12
FGF9
FHOD3
FOCAD
FRRS1L
G3BP2
GABARAPL1
GABBR2
GABRG2
GALT
GAP43
GARS
GBE1
GHITM
GLOD4
GLRB
GLS
GNAO1
GNB5
GNG3
GOT1
GPI
GPRASP1
GUCY1B3
HDAC1
HK1
HLA-F-AS1
HMGCR
HMP19
HN1
HPRT1
IARS
IMMT
INA
INPP5F
INSIG1
ITFG1
ITPR1
KCNAB2
KCNJ6
KCTD9
KIAA0513
KIF3C
KIFAP3
L1CAM
LBH
LOC101927673
LOC101928623
LOC101930324
LRPPRC
LRRC49
MAGED1
MAP1B
MAP2
MAP2K4
MAP3K9
MAPK8IP2
MAPK9
MAPRE3
MARK1
MCAT
MDH1
MDH2
ME3
MEAF6
MIA3
MKNK2
MLLT11
MOAP1
MRPL15
MTCL1
MTMR4
MTX2
MYRIP
NAP1L2
NAP1L3
NBEA
NCDN
NDFIP1
NDRG4
NECAP1
NEFH
NEFL
NEFM
NELL2
NETO2
NIPSNAP1
NME1
NME5
NMNAT2
NPTN
NR4A2
NREP
NRN1
NRXN1
NRXN3
NSG1
NUDT11
NUP58
OCRL
OGDHL
OPA1
OPTN
OXCT1
PAFAH1B1
PBX1
PCDH8
PCDHA1
PCLO
PCMT1
PCSK2
PCYOX1L
PEG10
PEX11B
PFKM
PFKP
PFN2
PHF24
PI4KA
PI4KAP1
PIN1
PIP5K1B
PJA2
PLCB4
PLD3
PLPPR4
PNMA2
PNMAL1
PPM1E
PPP2CA
PPP3CB
PREPL
PRKAR1B
PRKAR2B
PRKCB
PRPS1
PRR11
PSMD1
PSMD12
PTDSS1
PTPRN
PTPRN2
PTS
RAB15
RAB3A
RALYL
RANBP9
RAP1GAP2
RAP1GDS1
RBFOX2
RCAN2
REEP1
REEP5
RET
RFK
RGS4
RGS7
RIMBP2
RIMS3
RNF14
RNFT2
RTN1
RTN2
RTN3
RUNDC3A
SCAMP5
SCG2
SCG3
SCG5
SCN3B
SDC1
SEC23A
SEZ6L
SEZ6L2
SHOC2
SLC12A5
SLC25A12
SLC25A22
SLC25A32
SLC30A9
SLC9A6
SLITRK3
SMAP1
SMYD3
SNAP25
SNAP91
SNCA
SNCB
SNX10
SPINT2
SRD5A1
STAM
STAU2
STMN2
STXBP1
SUCLA2
SULT4A1
SUSD4
SV2A
SV2B
SYN1
SYNGR3
SYNJ1
SYP
SYT1
TAGLN3
TBC1D30
TBC1D9
TH
THY1
TIMM23B
TMEM14A
TMEM246
TMEM35A
TMEM59L
TNFRSF21
TOB2
TOLLIP
TPGS2
TRIM36
TRIM37
TSPAN13
TSPYL1
TSPYL5
TTC19
TTC9
TUBA4A
TUBB2A
TUBB3
TUBB4B
TUSC3
UBE2N
UCHL1
UGP2
UQCC1
UQCRC1
VAV3
VSNL1
WASF2
WDR37
WDR47
WDR7
XK
YPEL5
YWHAZ
ZNF160
ZNF204P
