# Supplementary material for: Identification of potential immune-related hub genes in Parkinson’s disease based on machine learning and development and validation of a diagnostic classification model
Source: PLoS One. 2023 Dec 5;18(12):e0294984. doi: 10.1371/journal.pone.0294984 (PMC10697592; doi:10.1371/journal.pone.0294984)
Supplement: S3 Appendix — (XLS) [file pone.0294984.s003.xls]

## Sheet: DLK1_BP
ID

## Sheet: DLK1_MF
ID

## Sheet: DLK1_CC
ID

## Sheet: DLK1_KEGG
ID
