# Supplementary material for: Identification of potential immune-related hub genes in Parkinson’s disease based on machine learning and development and validation of a diagnostic classification model
Source: PLoS One. 2023 Dec 5;18(12):e0294984. doi: 10.1371/journal.pone.0294984 (PMC10697592; doi:10.1371/journal.pone.0294984)
Supplement: S4 Appendix — (XLS) [file pone.0294984.s004.xls]

DLD
ID	Description	setSize	enrichmentScore	NES	pvalue	p.adjust	qvalue	rank	leading_edge	core_enrichment
KEGG_ALLOGRAFT_REJECTION	KEGG_ALLOGRAFT_REJECTION	34	-0.832773308	-2.530325691	1.00E-10	1.83E-08	1.44E-08	579	tags=41%, list=4%, signal=39%	HLA-C/HLA-A/HLA-F/HLA-G/HLA-B/HLA-DPB1/HLA-E/HLA-DMB/HLA-DRB1/HLA-DRA/CD86/HLA-DPA1/HLA-DMA/HLA-DQB1
KEGG_AUTOIMMUNE_THYROID_DISEASE	KEGG_AUTOIMMUNE_THYROID_DISEASE	49	-0.754073263	-2.463209132	9.90E-10	9.06E-08	7.14E-08	579	tags=29%, list=4%, signal=27%	HLA-C/HLA-A/HLA-F/HLA-G/HLA-B/HLA-DPB1/HLA-E/HLA-DMB/HLA-DRB1/HLA-DRA/CD86/HLA-DPA1/HLA-DMA/HLA-DQB1
KEGG_CELL_ADHESION_MOLECULES_CAMS	KEGG_CELL_ADHESION_MOLECULES_CAMS	119	-0.572567119	-2.16496364	2.44E-08	1.49E-06	1.17E-06	1737	tags=37%, list=13%, signal=32%	CADM3/NECTIN2/ITGB7/CTLA4/F11R/CLDN3/GLG1/MAG/CLDN9/SDC3/NEO1/ITGA9/CDH4/JAM2/ICAM2/ITGA8/HLA-C/CLDN15/PTPRC/HLA-A/HLA-F/HLA-G/HLA-B/CD22/CDH5/ITGB2/CNTN2/HLA-DPB1/HLA-E/CD4/NFASC/HLA-DMB/HLA-DRB1/CD8A/NRXN2/ITGAM/HLA-DRA/CD86/SELPLG/HLA-DPA1/CD34/SIGLEC1/HLA-DMA/HLA-DQB1
KEGG_INTESTINAL_IMMUNE_NETWORK_FOR_IGA_PRODUCTION	KEGG_INTESTINAL_IMMUNE_NETWORK_FOR_IGA_PRODUCTION	42	-0.73381094	-2.31390841	7.61E-08	3.48E-06	2.75E-06	378	tags=26%, list=3%, signal=26%	HLA-DPB1/HLA-DMB/HLA-DRB1/TGFB1/CXCR4/HLA-DRA/CD86/HLA-DPA1/HLA-DMA/HLA-DQB1/CXCL12
KEGG_ASTHMA	KEGG_ASTHMA	27	-0.785042951	-2.222006793	2.51E-07	7.67E-06	6.04E-06	677	tags=33%, list=5%, signal=32%	CCL11/HLA-DPB1/HLA-DMB/HLA-DRB1/FCER1G/HLA-DRA/HLA-DPA1/HLA-DMA/HLA-DQB1
KEGG_ANTIGEN_PROCESSING_AND_PRESENTATION	KEGG_ANTIGEN_PROCESSING_AND_PRESENTATION	80	-0.617195565	-2.200468264	2.38E-07	7.67E-06	6.04E-06	846	tags=28%, list=6%, signal=26%	TAPBP/KLRC3/HLA-C/CTSB/HLA-A/HLA-F/HLA-G/HLA-B/CTSS/HLA-DPB1/HLA-E/CD4/KLRC2/HLA-DMB/HSPA6/HLA-DRB1/CD8A/CD74/HLA-DRA/HLA-DPA1/HLA-DMA/HLA-DQB1
KEGG_GRAFT_VERSUS_HOST_DISEASE	KEGG_GRAFT_VERSUS_HOST_DISEASE	37	-0.724695396	-2.238247841	1.30E-06	3.39E-05	2.67E-05	579	tags=38%, list=4%, signal=36%	HLA-C/HLA-A/HLA-F/HLA-G/HLA-B/HLA-DPB1/HLA-E/HLA-DMB/HLA-DRB1/HLA-DRA/CD86/HLA-DPA1/HLA-DMA/HLA-DQB1
KEGG_OXIDATIVE_PHOSPHORYLATION	KEGG_OXIDATIVE_PHOSPHORYLATION	83	0.583707685	2.033451458	2.74E-06	6.27E-05	4.94E-05	2971	tags=63%, list=23%, signal=49%	ATP6V1A/NDUFS1/ATP6V1H/ATP6V1G2/PPA2/ATP6V1B2/NDUFA6/COX5A/COX7A2/SDHC/COX11/NDUFA5/NDUFA9/NDUFS6/PPA1/COX6C/ATP6V1C1/NDUFV2/NDUFAB1/NDUFB3/NDUFA4/UQCRC2/SDHA/ATP4A/UQCRFS1/UQCRHL/ATP6V1D/NDUFA8/NDUFS3/COX7B/SDHD/NDUFA1/NDUFS4/NDUFB2/NDUFB5/COX8A/ATP12A/NDUFB6/ATP6V1G1/NDUFS2/NDUFB4/UQCRQ/COX6A1/NDUFB1/UQCRB/COX7C/NDUFB8/NDUFV1/SDHB/UQCRC1/ATP6V0A1/NDUFB7
KEGG_ALZHEIMERS_DISEASE	KEGG_ALZHEIMERS_DISEASE	131	0.498665403	1.874784436	1.66E-05	0.000337851	0.000266238	2901	tags=44%, list=22%, signal=34%	BACE2/IL1B/PLCB4/CDK5R1/NDUFS1/PPP3CB/NDUFA6/COX5A/COX7A2/SDHC/CASP7/NDUFA5/NDUFA9/NDUFS6/COX6C/RYR3/FADD/EIF2AK3/NDUFV2/CYCS/NDUFAB1/NDUFB3/MAPK1/NDUFA4/UQCRC2/SDHA/UQCRFS1/PPP3R1/UQCRHL/NDUFA8/PPP3CA/NDUFS3/NAE1/COX7B/SDHD/CDK5/NDUFA1/NDUFS4/NDUFB2/NDUFB5/COX8A/NDUFB6/PSEN2/GRIN2C/NDUFS2/NDUFB4/UQCRQ/PSENEN/COX6A1/NDUFB1/UQCRB/COX7C/NDUFB8/NDUFV1/SDHB/UQCRC1/CHP1
KEGG_SYSTEMIC_LUPUS_ERYTHEMATOSUS	KEGG_SYSTEMIC_LUPUS_ERYTHEMATOSUS	50	-0.618913318	-2.026393625	2.59E-05	0.00043109	0.000339714	648	tags=28%, list=5%, signal=27%	FCGR2C/FCGR2A/FCGR2B/HLA-DPB1/C1QB/HLA-DMB/HLA-DRB1/C1QA/ACTN4/HLA-DRA/CD86/HLA-DPA1/HLA-DMA/HLA-DQB1
KEGG_VIRAL_MYOCARDITIS	KEGG_VIRAL_MYOCARDITIS	67	-0.572869212	-1.975964827	2.58E-05	0.00043109	0.000339714	1043	tags=28%, list=8%, signal=26%	MYH14/MYH9/ABL1/HLA-C/HLA-A/HLA-F/HLA-G/HLA-B/ITGB2/HLA-DPB1/HLA-E/CAV1/HLA-DMB/HLA-DRB1/HLA-DRA/CD86/HLA-DPA1/HLA-DMA/HLA-DQB1
KEGG_PARKINSONS_DISEASE	KEGG_PARKINSONS_DISEASE	85	0.539486313	1.887638211	3.96E-05	0.000604092	0.000476046	2971	tags=59%, list=23%, signal=46%	NDUFS1/UBE2J1/VDAC1/NDUFA6/COX5A/COX7A2/SDHC/NDUFA5/NDUFA9/UCHL1/NDUFS6/SNCAIP/COX6C/VDAC3/SLC25A4/NDUFV2/CYCS/NDUFAB1/NDUFB3/NDUFA4/UQCRC2/SDHA/UQCRFS1/UQCRHL/PPID/NDUFA8/NDUFS3/COX7B/SDHD/NDUFA1/NDUFS4/NDUFB2/NDUFB5/SLC25A5/COX8A/NDUFB6/UBE2G1/NDUFS2/NDUFB4/UQCRQ/UBE2L3/COX6A1/NDUFB1/UQCRB/COX7C/NDUFB8/NDUFV1/SDHB/UQCRC1/NDUFB7
KEGG_LEISHMANIA_INFECTION	KEGG_LEISHMANIA_INFECTION	68	-0.57363045	-1.988174875	4.57E-05	0.000643979	0.000507479	753	tags=28%, list=6%, signal=26%	FCGR2C/NFKB1/FCGR2A/PTGS2/NCF4/RELA/ITGB2/NCF2/NCF1/HLA-DPB1/HLA-DMB/HLA-DRB1/TGFB1/ITGAM/HLA-DRA/PTPN6/HLA-DPA1/HLA-DMA/HLA-DQB1
KEGG_HUNTINGTONS_DISEASE	KEGG_HUNTINGTONS_DISEASE	137	0.477849244	1.799465859	6.85E-05	0.000894781	0.000705119	2971	tags=44%, list=23%, signal=34%	DCTN4/PLCB4/GRM5/PPARGC1A/NDUFS1/POLR2K/DNAL4/TFAM/VDAC1/IFT57/NDUFA6/COX5A/COX7A2/TBPL1/SDHC/NDUFA5/NDUFA9/NDUFS6/COX6C/VDAC3/SLC25A4/NDUFV2/CYCS/NDUFAB1/NDUFB3/RCOR1/NDUFA4/UQCRC2/SDHA/UQCRFS1/UQCRHL/BDNF/PPID/NDUFA8/NDUFS3/COX7B/SDHD/NDUFA1/NDUFS4/NDUFB2/NDUFB5/POLR2B/SLC25A5/COX8A/NDUFB6/BAX/NDUFS2/NDUFB4/UQCRQ/COX6A1/NDUFB1/UQCRB/POLR2H/COX7C/NDUFB8/NDUFV1/SDHB/UQCRC1/HDAC2/NDUFB7
KEGG_TYPE_I_DIABETES_MELLITUS	KEGG_TYPE_I_DIABETES_MELLITUS	40	-0.642297885	-2.027708363	8.74E-05	0.001066055	0.000840089	579	tags=35%, list=4%, signal=34%	HLA-C/HLA-A/HLA-F/HLA-G/HLA-B/HLA-DPB1/HLA-E/HLA-DMB/HLA-DRB1/HLA-DRA/CD86/HLA-DPA1/HLA-DMA/HLA-DQB1
KEGG_ALANINE_ASPARTATE_AND_GLUTAMATE_METABOLISM	KEGG_ALANINE_ASPARTATE_AND_GLUTAMATE_METABOLISM	27	0.691364861	1.910190853	0.000140321	0.00160492	0.001264734	2201	tags=59%, list=17%, signal=49%	ASNS/CPS1/GOT1/NIT2/GLS2/GAD1/ALDH5A1/GFPT1/ADSL/GLS/PPAT/ASL/GLUL/GOT2/GLUD2/ALDH4A1
KEGG_VALINE_LEUCINE_AND_ISOLEUCINE_DEGRADATION	KEGG_VALINE_LEUCINE_AND_ISOLEUCINE_DEGRADATION	41	0.632396604	1.940270853	0.000155714	0.001676219	0.00132092	2217	tags=41%, list=17%, signal=35%	BCAT1/DLD/AUH/ACAD8/ACADM/ACAT1/ALDH3A2/ACAT2/HMGCS1/HIBCH/ALDH7A1/MCCC1/PCCB/PCCA/OXCT1/HADHB/MCCC2
KEGG_PROPANOATE_METABOLISM	KEGG_PROPANOATE_METABOLISM	27	0.676369598	1.868760031	0.000264263	0.002686669	0.002117191	2618	tags=59%, list=20%, signal=48%	SUCLA2/ACADM/LDHA/ACAT1/MLYCD/ALDH3A2/ACAT2/HIBCH/ALDH7A1/PCCB/PCCA/LDHB/ACACB/LDHC/SUCLG2/ACSS3
KEGG_CITRATE_CYCLE_TCA_CYCLE	KEGG_CITRATE_CYCLE_TCA_CYCLE	30	0.658312301	1.881687192	0.000450036	0.004334557	0.003415786	1637	tags=50%, list=12%, signal=44%	OGDHL/DLD/IDH3A/ACO1/MDH1/SUCLA2/DLAT/PDHA1/SDHC/IDH3B/FH/PDHB/MDH2/SDHA/SDHD
KEGG_PYRUVATE_METABOLISM	KEGG_PYRUVATE_METABOLISM	33	0.639334608	1.879181149	0.000618146	0.00565604	0.004457161	2287	tags=55%, list=17%, signal=45%	DLD/ACYP1/MDH1/DLAT/ME3/LDHA/PDHA1/ACAT1/ALDH3A2/ACAT2/ME1/PDHB/ALDH7A1/MDH2/GLO1/LDHB/ACACB/LDHC
KEGG_ARGININE_AND_PROLINE_METABOLISM	KEGG_ARGININE_AND_PROLINE_METABOLISM	44	0.575768619	1.815874708	0.001179961	0.010282521	0.008102993	2201	tags=41%, list=17%, signal=34%	ARG2/CKMT1A/CPS1/CKMT2/GOT1/GLS2/GLS/ALDH3A2/LAP3/ASL/ALDH7A1/AGMAT/MAOB/OAT/GLUL/GOT2/GLUD2/ALDH4A1
KEGG_TERPENOID_BACKBONE_BIOSYNTHESIS	KEGG_TERPENOID_BACKBONE_BIOSYNTHESIS	14	0.741370095	1.827887438	0.002289597	0.019045283	0.015008362	1554	tags=43%, list=12%, signal=38%	HMGCR/IDI1/ACAT1/ACAT2/HMGCS1/PDSS1
KEGG_LEUKOCYTE_TRANSENDOTHELIAL_MIGRATION	KEGG_LEUKOCYTE_TRANSENDOTHELIAL_MIGRATION	107	-0.410147582	-1.526900187	0.004857781	0.038651044	0.030458401	1330	tags=22%, list=10%, signal=20%	CLDN3/RAPGEF3/CLDN9/GNAI2/MSN/PIK3R1/JAM2/MYL5/CLDN15/NCF4/CDH5/ITGB2/NCF2/NCF1/VAV1/PLCG2/CYBB/SIPA1/ITGAM/CXCR4/MYL9/ACTN4/MMP2/CXCL12
KEGG_LONG_TERM_POTENTIATION	KEGG_LONG_TERM_POTENTIATION	65	0.486374097	1.614670557	0.005276339	0.040232083	0.031704316	2198	tags=31%, list=17%, signal=26%	GRM1/PLCB4/GRM5/PRKCB/PPP3CB/ADCY8/ADCY1/NRAS/MAPK1/PPP3R1/PPP3CA/GRIA1/MAP2K1/RPS6KA3/PPP1CB/PRKACB/PPP1CC/GRIN2C/PRKCA/CAMK2B
KEGG_GLYCOLYSIS_GLUCONEOGENESIS	KEGG_GLYCOLYSIS_GLUCONEOGENESIS	54	0.493469229	1.603263595	0.005705416	0.041763642	0.032911239	1800	tags=30%, list=14%, signal=26%	BPGM/DLD/PFKP/PGM1/PGK1/DLAT/PFKM/LDHA/PDHA1/ALDH3A2/ENO1/ADH5/PDHB/ALDH7A1/HK1/PGAM1
KEGG_PURINE_METABOLISM	KEGG_PURINE_METABOLISM	131	0.396815986	1.491870963	0.009551553	0.06722824	0.052978251	2457	tags=32%, list=19%, signal=26%	PDE1A/HPRT1/ENTPD3/PNP/POLE3/PRPS1/ADK/PDE1C/NME1/PDE8B/NME7/FHIT/POLR2K/ADCY9/ADCY8/ADSL/NT5E/ADCY1/ATIC/PPAT/DGUOK/POLR3C/RRM1/PDE9A/ENTPD4/PDE10A/NUDT9/POLR3D/PRIM2/RRM2/POLR2B/PAICS/ADCY2/POLA2/GMPR2/PRIM1/GART/POLR3B/NME5/PDE6D/DCK/NT5C2
KEGG_HEMATOPOIETIC_CELL_LINEAGE	KEGG_HEMATOPOIETIC_CELL_LINEAGE	83	-0.421014616	-1.517425856	0.011509904	0.07711616	0.060770285	1443	tags=20%, list=11%, signal=18%	ITGA2/CD1B/CD3D/ITGA3/ITGA5/IL7R/CD33/CD22/CD4/HLA-DRB1/CD8A/CD3G/ITGAM/CSF1R/HLA-DRA/CD34/CD37
KEGG_LONG_TERM_DEPRESSION	KEGG_LONG_TERM_DEPRESSION	61	0.458929328	1.510798338	0.011799194	0.07711616	0.060770285	1789	tags=25%, list=14%, signal=21%	PPP1R17/GRM1/PLCB4/GRM5/PRKCB/PLA2G12A/NRAS/GNA13/GNA12/GNAI1/MAPK1/PPP2CA/GRIA1/PLA2G2D/MAP2K1
KEGG_NOTCH_SIGNALING_PATHWAY	KEGG_NOTCH_SIGNALING_PATHWAY	38	-0.510145171	-1.58779818	0.014278608	0.089858439	0.070811655	2440	tags=45%, list=19%, signal=37%	RBPJ/NCOR2/KAT2A/JAG2/ADAM17/MAML1/CTBP2/EP300/APH1A/HDAC1/DVL2/CREBBP/NOTCH4/NOTCH3/DVL3/MFNG/RFNG
KEGG_PRIMARY_IMMUNODEFICIENCY	KEGG_PRIMARY_IMMUNODEFICIENCY	33	-0.517391777	-1.553125901	0.015221921	0.089858439	0.070811655	2454	tags=39%, list=19%, signal=32%	RAG1/IL2RG/TNFRSF13B/RAG2/TAP1/ADA/CD3D/IL7R/PTPRC/BLNK/CD4/CD8A/BTK
KEGG_ENDOCYTOSIS	KEGG_ENDOCYTOSIS	159	-0.347140178	-1.370748303	0.015074577	0.089858439	0.070811655	2325	tags=28%, list=18%, signal=24%	ARFGAP2/IL2RA/IL2RG/GRK6/NEDD4/PSD3/RAB5C/RAB11FIP2/RAB5B/HRAS/RAB11B/DNM2/KDR/PIP5K1C/PSD/MVB12B/MET/ARAP2/IQSEC2/PLD2/HGS/EHD4/GIT1/SH3GL1/ARFGAP1/ARAP3/VPS28/EHD2/LDLRAP1/IGF1R/HLA-C/HLA-A/HLA-F/HLA-G/HLA-B/SH3GLB2/AGAP1/HLA-E/ERBB3/VPS37B/HSPA6/ARAP1/CXCR4/ARRB2/CSF1R
KEGG_BUTANOATE_METABOLISM	KEGG_BUTANOATE_METABOLISM	32	0.524889034	1.528932366	0.017757211	0.101549051	0.080024274	1285	tags=34%, list=10%, signal=31%	GAD1/ALDH5A1/BDH2/PDHA1/ACAT1/ALDH3A2/ACAT2/AACS/HMGCS1/PDHB/ALDH7A1
KEGG_NICOTINATE_AND_NICOTINAMIDE_METABOLISM	KEGG_NICOTINATE_AND_NICOTINAMIDE_METABOLISM	17	0.644119782	1.642086014	0.018518729	0.102694769	0.080927141	1351	tags=35%, list=10%, signal=32%	NMNAT2/PNP/NNT/NAMPT/NT5E/CD38
KEGG_FOCAL_ADHESION	KEGG_FOCAL_ADHESION	189	-0.325181303	-1.320452813	0.019374954	0.104282839	0.082178596	2465	tags=25%, list=19%, signal=20%	PGF/TNR/MAPK3/PAK4/CAV2/ITGA7/ROCK1/PIK3CD/LAMA5/HRAS/LAMA2/KDR/ITGB7/COL11A2/PIP5K1C/VCL/COL5A3/MET/ITGA2/ERBB2/PDGFRB/LAMC3/ILK/COL11A1/PDGFB/PIK3R1/ITGA3/ITGA5/ITGA9/VWF/CCND3/ITGA8/MYL5/IGF1R/ZYX/VEGFB/CAV1/FLNA/COL6A2/VAV1/LAMB2/PDGFC/FLNC/GSK3B/MYL9/ACTN4/TLN1
KEGG_PANTOTHENATE_AND_COA_BIOSYNTHESIS	KEGG_PANTOTHENATE_AND_COA_BIOSYNTHESIS	15	0.644382676	1.603008776	0.020427776	0.106411263	0.08385587	640	tags=27%, list=5%, signal=25%	VNN2/BCAT1/PPCS/PANK4
KEGG_PROTEIN_EXPORT	KEGG_PROTEIN_EXPORT	19	0.609535862	1.576667042	0.020933363	0.106411263	0.08385587	2939	tags=53%, list=22%, signal=41%	SRP54/SRPRB/SRP19/SEC61G/SPCS2/SRP72/HSPA5/SRP14/SEC61A1/SRP9
KEGG_AMINOACYL_TRNA_BIOSYNTHESIS	KEGG_AMINOACYL_TRNA_BIOSYNTHESIS	12	0.68012248	1.601047326	0.022055564	0.10740669	0.084640302	3388	tags=83%, list=26%, signal=62%	NARS2/FARSA/LARS2/SARS2/YARS2/DARS2/IARS2/HARS2/WARS2/FARS2
KEGG_MISMATCH_REPAIR	KEGG_MISMATCH_REPAIR	22	0.596636618	1.57511127	0.02288995	0.10740669	0.084640302	2930	tags=55%, list=22%, signal=42%	RPA3/MSH6/RFC4/RFC3/RFC2/MSH2/MLH3/PCNA/SSBP1/MLH1/RFC5/LIG1
KEGG_BIOSYNTHESIS_OF_UNSATURATED_FATTY_ACIDS	KEGG_BIOSYNTHESIS_OF_UNSATURATED_FATTY_ACIDS	19	0.604424245	1.563444984	0.022397212	0.10740669	0.084640302	1064	tags=26%, list=8%, signal=24%	HACD1/ACOT7/ACOT1/SCD/ELOVL2
KEGG_TRYPTOPHAN_METABOLISM	KEGG_TRYPTOPHAN_METABOLISM	33	0.50824622	1.493876139	0.024748115	0.111925545	0.088201321	1607	tags=24%, list=12%, signal=21%	OGDHL/CYP1B1/DDC/ACAT1/ALDH3A2/ACAT2/ALDH7A1/MAOB
KEGG_DNA_REPLICATION	KEGG_DNA_REPLICATION	34	0.504020084	1.492740524	0.025076215	0.111925545	0.088201321	2015	tags=41%, list=15%, signal=35%	POLE3/MCM2/RPA3/FEN1/DNA2/RFC4/RFC3/RFC2/PRIM2/RNASEH1/PCNA/POLA2/SSBP1/PRIM1
KEGG_STEROID_BIOSYNTHESIS	KEGG_STEROID_BIOSYNTHESIS	16	0.61754559	1.555954499	0.027505595	0.119845806	0.094442769	2401	tags=44%, list=18%, signal=36%	DHCR24/MSMO1/DHCR7/NSDHL/SQLE/SC5D/EBP
KEGG_PYRIMIDINE_METABOLISM	KEGG_PYRIMIDINE_METABOLISM	77	0.399581685	1.386304383	0.031528562	0.134179692	0.105738383	2658	tags=36%, list=20%, signal=29%	ENTPD3/PNP/POLE3/NME1/NME7/CTPS1/POLR2K/NT5E/TXNRD2/DCTD/TK1/POLR3C/RRM1/ENTPD4/POLR3D/DPYS/PRIM2/RRM2/POLR2B/POLA2/PRIM1/POLR3B/NME5/DCK/NT5C2/UMPS/NUDT2/POLR2H
KEGG_GLYOXYLATE_AND_DICARBOXYLATE_METABOLISM	KEGG_GLYOXYLATE_AND_DICARBOXYLATE_METABOLISM	13	0.646821792	1.561562132	0.035251716	0.14661509	0.11553792	2705	tags=62%, list=21%, signal=49%	ACO1/MDH1/MTHFD2/MDH2/MTHFD1/ACO2/HAO2/MTHFD2L
KEGG_NATURAL_KILLER_CELL_MEDIATED_CYTOTOXICITY	KEGG_NATURAL_KILLER_CELL_MEDIATED_CYTOTOXICITY	123	-0.346175091	-1.317099004	0.03809245	0.154909298	0.122074051	3370	tags=34%, list=26%, signal=26%	PRF1/TNFRSF10B/SOS1/MICA/CD247/PIK3R2/KIR2DS3/KIR2DS4/SH3BP2/PLCG1/MAP2K2/SHC2/KIR2DL3/IFNA8/LCP2/MAPK3/IFNAR2/ICAM1/ARAF/PIK3CD/HRAS/NFATC3/IFNGR1/LAT/MICB/PIK3R1/KLRC3/ICAM2/HLA-C/HLA-A/HLA-G/HLA-B/ITGB2/HLA-E/VAV1/KLRC2/TNFSF10/PLCG2/FCER1G/TYROBP/PTPN6/CD48
KEGG_PPAR_SIGNALING_PATHWAY	KEGG_PPAR_SIGNALING_PATHWAY	62	0.417676976	1.372171524	0.049360146	0.196367538	0.154744623	1497	tags=21%, list=11%, signal=19%	ACSL4/FABP6/FABP3/SLC27A5/ACADM/FABP5/ANGPTL4/SCD/ACSL1/ME1/DBI/ACOX2/SCP2
DLK1
ID	Description	setSize	enrichmentScore	NES	pvalue	p.adjust	qvalue	rank	leading_edge	core_enrichment
KEGG_LEISHMANIA_INFECTION	KEGG_LEISHMANIA_INFECTION	68	0.683829681	2.26655474	2.76E-08	5.05E-06	3.87E-06	1743	tags=41%, list=13%, signal=36%	HLA-DMA/FOS/FCGR3B/FCGR2A/HLA-DRB4/IL1B/ITGB2/NCF4/CYBA/HLA-DPA1/TLR2/TLR4/HLA-DRA/NCF2/TGFB1/PTPN6/ITGAM/HLA-DRB1/C3/IFNGR2/HLA-DMB/FCGR2C/PTGS2/TRAF6/MAPK1/HLA-DPB1/RELA/MAPK14
KEGG_COMPLEMENT_AND_COAGULATION_CASCADES	KEGG_COMPLEMENT_AND_COAGULATION_CASCADES	66	0.662557787	2.188025378	2.57E-07	2.35E-05	1.80E-05	852	tags=21%, list=7%, signal=20%	SERPINA5/F13A1/F3/C1QA/THBD/C5AR1/SERPINA1/C1QB/CFD/C1S/C3/C3AR1/CD55/CFI
KEGG_SYSTEMIC_LUPUS_ERYTHEMATOSUS	KEGG_SYSTEMIC_LUPUS_ERYTHEMATOSUS	50	0.696129864	2.188857335	2.24E-06	0.000113418	8.68E-05	922	tags=32%, list=7%, signal=30%	HLA-DMA/FCGR3B/FCGR2A/C1QA/HLA-DRB4/FCGR2B/C1QB/C1S/HLA-DPA1/CD86/HLA-DRA/HLA-DRB1/C3/ACTN1/HLA-DMB/FCGR2C
KEGG_FC_GAMMA_R_MEDIATED_PHAGOCYTOSIS	KEGG_FC_GAMMA_R_MEDIATED_PHAGOCYTOSIS	91	0.59086625	2.05398738	2.48E-06	0.000113418	8.68E-05	1080	tags=23%, list=8%, signal=21%	HCK/PTPRC/FCGR2A/LYN/PIK3CA/PIP5K1B/FCGR2B/PLA2G4A/DOCK2/PRKCD/AMPH/INPP5D/MARCKS/RAC2/ARPC1B/LIMK2/FCGR2C/VAV1/PIK3CD/MAP2K1/SYK
KEGG_MAPK_SIGNALING_PATHWAY	KEGG_MAPK_SIGNALING_PATHWAY	241	0.442930123	1.713424199	2.75E-05	0.001005804	0.000769467	1933	tags=24%, list=15%, signal=21%	CD14/FGF13/FOS/IL1R2/GADD45A/PLA2G4A/GNG12/MKNK1/IL1B/FGF2/FAS/PRKX/RRAS2/NTRK2/DUSP5/TNFRSF1A/CACNG3/RPS6KA3/HSPA1B/CHUK/TGFB1/MAP4K3/RAC2/HSPA6/GADD45B/CASP3/IL1R1/KRAS/TAOK2/MAP3K6/EGFR/MAP3K5/MAP2K1/FGF12/DUSP6/ARRB2/PDGFA/FLNA/TRAF6/MAPK10/RASA1/MAPK1/MAP3K8/FGF14/MEF2C/FGF22/RPS6KA1/MAPK7/MAP3K12/RELA/HSPB1/TGFBR2/MAPK14/TP53/PPP3CB/CACNB3/CACNA1H/LAMTOR3
KEGG_INTESTINAL_IMMUNE_NETWORK_FOR_IGA_PRODUCTION	KEGG_INTESTINAL_IMMUNE_NETWORK_FOR_IGA_PRODUCTION	42	0.667730801	2.008408831	0.000117263	0.003576509	0.002736127	937	tags=31%, list=7%, signal=29%	HLA-DMA/HLA-DRB4/IL6/HLA-DPA1/CD86/CXCR4/HLA-DRA/TGFB1/HLA-DRB1/IL15RA/CXCL12/HLA-DMB/CCL25
KEGG_TOLL_LIKE_RECEPTOR_SIGNALING_PATHWAY	KEGG_TOLL_LIKE_RECEPTOR_SIGNALING_PATHWAY	97	0.516723372	1.810024648	0.000185051	0.004837755	0.003701014	1436	tags=22%, list=11%, signal=19%	LY96/CD14/TLR7/FOS/TLR5/PIK3CA/IL1B/IL6/CD86/TLR2/TLR4/CHUK/IRF7/PIK3CD/MAP2K1/RIPK1/TRAF6/MAPK10/MAPK1/MAP3K8/TICAM1
KEGG_TYPE_I_DIABETES_MELLITUS	KEGG_TYPE_I_DIABETES_MELLITUS	40	0.643372616	1.938144005	0.000461078	0.007819804	0.005982364	1877	tags=35%, list=14%, signal=30%	HLA-DMA/HLA-DRB4/IL1B/FAS/HLA-DPA1/CD86/HLA-DRA/HLA-DRB1/GAD1/HLA-DMB/CPE/HLA-DPB1/HLA-B/HLA-C
KEGG_GRAFT_VERSUS_HOST_DISEASE	KEGG_GRAFT_VERSUS_HOST_DISEASE	37	0.639064151	1.895257594	0.000489235	0.007819804	0.005982364	885	tags=27%, list=7%, signal=25%	HLA-DMA/HLA-DRB4/IL1B/IL6/FAS/HLA-DPA1/CD86/HLA-DRA/HLA-DRB1/HLA-DMB
KEGG_HEMATOPOIETIC_CELL_LINEAGE	KEGG_HEMATOPOIETIC_CELL_LINEAGE	83	0.52957633	1.808877641	0.000512774	0.007819804	0.005982364	890	tags=20%, list=7%, signal=19%	CD14/IL4R/CD37/IL1R2/HLA-DRB4/IL1B/IL6/HLA-DRA/IL11RA/CSF3R/ITGAM/HLA-DRB1/IL1R1/IL6R/CD55/CSF1R/CD1A
KEGG_CYTOKINE_CYTOKINE_RECEPTOR_INTERACTION	KEGG_CYTOKINE_CYTOKINE_RECEPTOR_INTERACTION	234	0.409579329	1.582068828	0.000395809	0.007819804	0.005982364	984	tags=15%, list=8%, signal=14%	IL10RA/CSF2RB/TNFRSF1B/CCR1/IL4R/IL1R2/CXCL1/INHBB/IL1B/IL6/FAS/IL18/CCL2/VEGFB/TNFRSF1A/CXCR4/IL11RA/TGFB1/CSF3R/IL1R1/IL15RA/GHR/EGFR/IL6R/CXCL12/CCL3L3/CSF1R/BMPR1A/IFNGR2/CXCL2/ACVR2B/CCL25/IL10RB/CX3CR1
KEGG_PATHWAYS_IN_CANCER	KEGG_PATHWAYS_IN_CANCER	303	0.398813797	1.580232346	0.000348266	0.007819804	0.005982364	2694	tags=31%, list=21%, signal=25%	FGF13/FZD2/FOS/COL4A1/PIK3CA/FZD7/APPL1/RALA/IL6/COL4A2/FGF2/FAS/SPI1/CBLB/LAMB2/VEGFB/E2F3/WNT5A/CHUK/TGFB1/CSF3R/RAC2/MMP9/PTEN/IGF1R/RASSF1/RET/CASP3/CDKN1A/KRAS/EGFR/CSF1R/PTGS2/PIK3CD/FZD5/MAP2K1/EGLN1/FGF12/HIF1A/CTNNA2/PDGFA/STAT5A/TRAF6/CEBPA/GSK3B/CCNA1/MAPK10/VEGFA/CCND1/MAPK1/BMP4/CTBP1/SMAD3/ITGAV/FGF14/PIAS4/FGF22/LEF1/RB1/DAPK1/VEGFC/RELA/TGFBR2/BID/TP53/KIT/PIAS3/SMAD4/FN1/MMP2/FZD…
KEGG_PATHOGENIC_ESCHERICHIA_COLI_INFECTION	KEGG_PATHOGENIC_ESCHERICHIA_COLI_INFECTION	53	0.573107518	1.827188275	0.000596552	0.008397618	0.006424407	2171	tags=25%, list=17%, signal=21%	LY96/CD14/TLR5/HCLS1/TLR4/ARPC1B/TUBB6/NCK2/EZR/ROCK2/TUBB2A/ARPC3/ARPC4
KEGG_ALLOGRAFT_REJECTION	KEGG_ALLOGRAFT_REJECTION	34	0.627964219	1.830030437	0.00142942	0.017502768	0.013390096	1877	tags=32%, list=14%, signal=28%	HLA-DMA/HLA-DRB4/FAS/HLA-DPA1/CD86/HLA-DRA/HLA-DRB1/HLA-DMB/HLA-DPB1/HLA-B/HLA-C
KEGG_MELANOMA	KEGG_MELANOMA	67	0.511521766	1.688936242	0.001434653	0.017502768	0.013390096	1876	tags=30%, list=14%, signal=26%	FGF13/PIK3CA/FGF2/E2F3/PTEN/IGF1R/CDKN1A/KRAS/EGFR/PIK3CD/MAP2K1/FGF12/PDGFA/CCND1/MAPK1/FGF14/FGF22/RB1/TP53/PDGFC
KEGG_CELL_ADHESION_MOLECULES_CAMS	KEGG_CELL_ADHESION_MOLECULES_CAMS	119	0.458330204	1.629364043	0.001845173	0.01986274	0.015195538	1564	tags=24%, list=12%, signal=21%	HLA-DMA/PTPRC/HLA-DRB4/SDC3/ITGB2/VCAM1/HLA-DPA1/CD86/SDC1/CD99/HLA-DRA/ITGAM/SDC2/HLA-DRB1/CNTN1/SELL/CDH4/HLA-DMB/CLDN11/NCAM2/PECAM1/CNTNAP2/NRXN3/JAM2/L1CAM/ITGAV/HLA-DPB1/CNTNAP1
KEGG_CHEMOKINE_SIGNALING_PATHWAY	KEGG_CHEMOKINE_SIGNALING_PATHWAY	169	0.422518211	1.576812291	0.001814564	0.01986274	0.015195538	2847	tags=34%, list=22%, signal=27%	HCK/CCR1/LYN/CXCL1/PIK3CA/ADCY7/GNG12/DOCK2/PRKCD/CCL2/PRKX/CXCR4/CHUK/RAC2/FGR/KRAS/PLCB4/CXCL12/ADCY8/CCL3L3/GNG11/SHC1/VAV1/CXCL2/CCL25/PIK3CD/CX3CR1/MAP2K1/ARRB2/GNG3/GSK3B/MAPK1/GNG10/RELA/CX3CL1/SHC3/VAV3/ROCK2/PPBP/CSK/PRKCB/PXN/GNB1/NFKB1/PIK3R5/CCL22/PRKACA/PIK3R3/IKBKB/ADCY9/PTK2B/PLCB3/AKT1/PIK3R1/PF4/TIAM2/RAP1A/CCL19
KEGG_NOD_LIKE_RECEPTOR_SIGNALING_PATHWAY	KEGG_NOD_LIKE_RECEPTOR_SIGNALING_PATHWAY	55	0.551294067	1.766654467	0.002390114	0.024299489	0.018589773	2588	tags=42%, list=20%, signal=34%	CASP1/CXCL1/TNFAIP3/IL1B/IL6/IL18/CCL2/NAIP/CHUK/PYCARD/CXCL2/TRAF6/MAPK10/MAPK1/RELA/MAPK14/TAB2/NOD1/ERBIN/PSTPIP1/NFKB1/IKBKB/MAPK9
KEGG_JAK_STAT_SIGNALING_PATHWAY	KEGG_JAK_STAT_SIGNALING_PATHWAY	140	0.440758572	1.602958642	0.002624369	0.025276813	0.019337453	1670	tags=21%, list=13%, signal=18%	IL10RA/CSF2RB/IL4R/PIM1/PIK3CA/IL6/CBLB/IL11RA/CSF3R/PTPN6/IL15RA/GHR/IL6R/IFNGR2/SPRED2/SPRY4/IL10RB/PIK3CD/STAT6/STAM/STAT5A/SOCS5/CCND1/CISH/PIAS4/SOCS2/IL21R/SPRY2/IL20RA
KEGG_B_CELL_RECEPTOR_SIGNALING_PATHWAY	KEGG_B_CELL_RECEPTOR_SIGNALING_PATHWAY	71	0.511243296	1.705848238	0.002976531	0.027235262	0.02083572	2690	tags=42%, list=21%, signal=34%	FOS/LYN/PIK3CA/FCGR2B/BLNK/CHUK/INPP5D/PTPN6/RAC2/KRAS/NFKBIE/VAV1/PIK3CD/MAP2K1/SYK/IFITM1/GSK3B/MAPK1/RELA/VAV3/PPP3CB/PRKCB/PPP3R1/NFKB1/PIK3R5/PIK3R3/IKBKB/RAC3/AKT1/PIK3R1
KEGG_REGULATION_OF_ACTIN_CYTOSKELETON	KEGG_REGULATION_OF_ACTIN_CYTOSKELETON	194	0.398742757	1.509936335	0.003860719	0.033643411	0.025738129	2476	tags=27%, list=19%, signal=22%	CD14/FGF13/PIK3CA/PIP5K1B/GNG12/FGF2/ITGB2/RRAS2/RAC2/GNA13/ITGAM/ARPC1B/KRAS/EGFR/CYFIP1/ACTN1/LIMK2/VAV1/PIK3CD/MAP2K1/FGF12/SSH1/PDGFA/CHRM3/MAPK1/ITGAV/FGF14/FGF22/PFN1/EZR/NCKAP1/VAV3/MSN/ROCK2/PPP1CC/PDGFC/FN1/FGD1/NCKAP1L/PPP1CB/ARPC3/CSK/ARPC4/ITGA7/ITGB4/PXN/FGF9/ITGAX/PIKFYVE/PIK3R5/APC/PIK3R3
KEGG_PANCREATIC_CANCER	KEGG_PANCREATIC_CANCER	68	0.495238182	1.641467867	0.005151102	0.042847806	0.032779742	2690	tags=46%, list=21%, signal=36%	PIK3CA/RALA/VEGFB/E2F3/CHUK/TGFB1/RAC2/KRAS/EGFR/PIK3CD/MAP2K1/MAPK10/VEGFA/CCND1/MAPK1/SMAD3/RB1/VEGFC/RELA/TGFBR2/TP53/SMAD4/SMAD2/NFKB1/PIK3R5/PIK3R3/IKBKB/RAC3/MAPK9/AKT1/PIK3R1
KEGG_BLADDER_CANCER	KEGG_BLADDER_CANCER	39	0.556258401	1.672681762	0.005747801	0.043826983	0.033528839	1984	tags=44%, list=15%, signal=37%	VEGFB/E2F3/MMP9/RASSF1/CDKN1A/KRAS/EGFR/MAP2K1/VEGFA/CCND1/MAPK1/TYMP/RB1/DAPK1/VEGFC/TP53/MMP2
KEGG_COLORECTAL_CANCER	KEGG_COLORECTAL_CANCER	60	0.506112634	1.642486506	0.005519915	0.043826983	0.033528839	2690	tags=43%, list=21%, signal=35%	FOS/PIK3CA/APPL1/TGFB1/RAC2/CASP3/KRAS/PIK3CD/MAP2K1/GSK3B/MAPK10/CCND1/MAPK1/SMAD3/LEF1/TGFBR2/TP53/SMAD4/SMAD2/PIK3R5/APC/PIK3R3/RAC3/MAPK9/AKT1/PIK3R1
KEGG_CHRONIC_MYELOID_LEUKEMIA	KEGG_CHRONIC_MYELOID_LEUKEMIA	70	0.482160087	1.606560817	0.006415111	0.046958616	0.035924624	2690	tags=40%, list=21%, signal=32%	PIK3CA/CBLB/E2F3/CHUK/TGFB1/CDKN1A/KRAS/SHC1/PIK3CD/MAP2K1/STAT5A/CCND1/MAPK1/CTBP1/SMAD3/RB1/RELA/TGFBR2/SHC3/TP53/SMAD4/NFKB1/MECOM/PIK3R5/PIK3R3/IKBKB/AKT1/PIK3R1
KEGG_APOPTOSIS	KEGG_APOPTOSIS	84	0.47021503	1.612093717	0.006864006	0.048312043	0.036960033	2690	tags=36%, list=21%, signal=29%	CSF2RB/PIK3CA/PRKAR2B/IL1B/FAS/PRKX/TNFRSF1A/CHUK/IRAK3/CASP3/IL1R1/PIK3CD/RIPK1/TNFRSF10B/DFFB/RELA/BID/TP53/PPP3CB/CASP7/PPP3R1/NFKB1/PIK3R5/PRKACA/PIK3R3/IKBKB/TNFSF10/MAP3K14/AKT1/PIK3R1
KEGG_LEUKOCYTE_TRANSENDOTHELIAL_MIGRATION	KEGG_LEUKOCYTE_TRANSENDOTHELIAL_MIGRATION	107	0.440494542	1.555409948	0.007827413	0.053052463	0.040586584	3082	tags=38%, list=24%, signal=30%	PIK3CA/ITGB2/NCF4/VCAM1/CYBA/CXCR4/CD99/NCF2/RAC2/SIPA1/MMP9/ITGAM/ACTN1/CXCL12/VAV1/PIK3CD/CLDN11/CTNNA2/PECAM1/JAM2/EZR/MAPK14/VAV3/MSN/ROCK2/ARHGAP5/MMP2/PRKCB/PXN/PIK3R5/PIK3R3/RAPGEF4/PTK2B/CDH5/PIK3R1/MYL7/RAP1A/MYL9/MYL12A/THY1/VASP
KEGG_ASTHMA	KEGG_ASTHMA	27	0.617957317	1.705843911	0.01069414	0.061157114	0.046786863	1736	tags=37%, list=13%, signal=32%	HLA-DMA/HLA-DRB4/FCER1G/HLA-DPA1/HLA-DRA/HLA-DRB1/HLA-DMB/HLA-DPB1/RNASE3/EPX
KEGG_AUTOIMMUNE_THYROID_DISEASE	KEGG_AUTOIMMUNE_THYROID_DISEASE	49	0.527283698	1.639671301	0.010171031	0.061157114	0.046786863	885	tags=16%, list=7%, signal=15%	HLA-DMA/HLA-DRB4/FAS/HLA-DPA1/CD86/HLA-DRA/HLA-DRB1/HLA-DMB
KEGG_LONG_TERM_DEPRESSION	KEGG_LONG_TERM_DEPRESSION	61	0.501319486	1.634351885	0.010626005	0.061157114	0.046786863	1373	tags=21%, list=10%, signal=19%	LYN/PLA2G4A/PPP1R17/ITPR1/RYR1/GNA13/IGF1R/KRAS/PLCB4/GNAO1/MAP2K1/ITPR2/MAPK1
KEGG_EPITHELIAL_CELL_SIGNALING_IN_HELICOBACTER_PYLORI_INFECTION	KEGG_EPITHELIAL_CELL_SIGNALING_IN_HELICOBACTER_PYLORI_INFECTION	62	0.485733293	1.588887885	0.009949901	0.061157114	0.046786863	2718	tags=40%, list=21%, signal=32%	LYN/CXCL1/TCIRG1/CHUK/CASP3/EGFR/ATP6V1A/ATP6V1G1/ATP6V1C1/PTPRZ1/MAPK10/JAM2/ATP6V1B2/RELA/MAPK14/ATP6V1G2/NOD1/CSK/ATP6V1H/MAP2K4/NFKB1/IKBKB/MAPK9/MAP3K14/ADAM17
KEGG_NATURAL_KILLER_CELL_MEDIATED_CYTOTOXICITY	KEGG_NATURAL_KILLER_CELL_MEDIATED_CYTOTOXICITY	123	0.420418129	1.500990606	0.00940619	0.061157114	0.046786863	1877	tags=22%, list=14%, signal=19%	FCGR3B/PIK3CA/MICB/ITGB2/FAS/FCER1G/TYROBP/PTPN6/RAC2/CASP3/KRAS/IFNGR2/SHC1/VAV1/PIK3CD/MAP2K1/SYK/KLRC3/TNFRSF10B/MAPK1/MICA/SHC3/BID/HLA-B/VAV3/PPP3CB/HLA-C
KEGG_AMINO_SUGAR_AND_NUCLEOTIDE_SUGAR_METABOLISM	KEGG_AMINO_SUGAR_AND_NUCLEOTIDE_SUGAR_METABOLISM	36	0.573190625	1.687968565	0.011385005	0.063135028	0.048300022	2040	tags=36%, list=16%, signal=31%	GFPT1/GFPT2/NPL/CMAS/UAP1/NANS/RENBP/UXS1/GMDS/GCK/HK2/PGM1/GALE
KEGG_PARKINSONS_DISEASE	KEGG_PARKINSONS_DISEASE	85	0.456872922	1.568845203	0.012210821	0.06572295	0.050279852	593	tags=6%, list=5%, signal=6%	TH/SLC18A2/SLC6A3/NDUFA4L2/CASP3
KEGG_ANTIGEN_PROCESSING_AND_PRESENTATION	KEGG_ANTIGEN_PROCESSING_AND_PRESENTATION	80	0.446952429	1.519909063	0.01297829	0.067857914	0.051913158	1879	tags=22%, list=14%, signal=19%	HLA-DMA/HLA-DRB4/CTSS/HLA-DPA1/HLA-DRA/HSPA1B/HLA-DRB1/HSPA6/CD74/HLA-DMB/IFI30/LGMN/KLRC3/CTSB/HLA-DPB1/HLA-B/HLA-C/HSPA5
KEGG_RNA_POLYMERASE	KEGG_RNA_POLYMERASE	22	-0.577020476	-1.695569179	0.014906722	0.075655342	0.057878403	3421	tags=55%, list=26%, signal=40%	POLR2D/POLR2J/POLR1D/POLR2I/POLR2G/POLR2F/POLR3K/POLR3G/POLR2C/POLR2E/POLR1B/POLR1C
KEGG_NITROGEN_METABOLISM	KEGG_NITROGEN_METABOLISM	22	-0.575714318	-1.691731046	0.015296435	0.075655342	0.057878403	367	tags=23%, list=3%, signal=22%	CA14/CA3/GLS2/CA4/CPS1
KEGG_ACUTE_MYELOID_LEUKEMIA	KEGG_ACUTE_MYELOID_LEUKEMIA	55	0.495292331	1.587193591	0.015719643	0.075702492	0.057914475	2723	tags=42%, list=21%, signal=33%	PIM1/PIK3CA/SPI1/CHUK/KRAS/PIK3CD/MAP2K1/STAT5A/CEBPA/CCNA1/CCND1/MAPK1/RPS6KB1/LEF1/RELA/KIT/NFKB1/PIK3R5/PIK3R3/IKBKB/AKT1/PIK3R1/EIF4EBP1
KEGG_FOLATE_BIOSYNTHESIS	KEGG_FOLATE_BIOSYNTHESIS	10	0.771718257	1.676521273	0.016855295	0.079090231	0.060506187	359	tags=20%, list=3%, signal=19%	GCH1/ALPL
KEGG_NICOTINATE_AND_NICOTINAMIDE_METABOLISM	KEGG_NICOTINATE_AND_NICOTINAMIDE_METABOLISM	17	0.648127167	1.617250149	0.022046048	0.098400654	0.075279189	165	tags=24%, list=1%, signal=23%	QPRT/NMNAT2/PNP/NAMPT
KEGG_FC_EPSILON_RI_SIGNALING_PATHWAY	KEGG_FC_EPSILON_RI_SIGNALING_PATHWAY	73	0.448619679	1.49735779	0.021755181	0.098400654	0.075279189	2765	tags=36%, list=21%, signal=28%	LYN/PIK3CA/PLA2G4A/PRKCD/FCER1G/INPP5D/RAC2/KRAS/VAV1/PIK3CD/MAP2K1/SYK/MAPK10/MAPK1/MAPK14/VAV3/PRKCB/MAP2K4/PIK3R5/PIK3R3/LCP2/RAC3/MAPK9/AKT1/PIK3R1/FYN
KEGG_MTOR_SIGNALING_PATHWAY	KEGG_MTOR_SIGNALING_PATHWAY	46	0.487943156	1.503804925	0.035872889	0.156303301	0.119576296	2723	tags=41%, list=21%, signal=33%	PIK3CA/VEGFB/RPS6KA3/PIK3CD/HIF1A/STK11/VEGFA/MAPK1/RPS6KB1/RPS6KA1/VEGFC/EIF4E2/MLST8/PIK3R5/PIK3R3/CAB39/AKT1/PIK3R1/EIF4EBP1
KEGG_TYROSINE_METABOLISM	KEGG_TYROSINE_METABOLISM	38	0.497417661	1.483140359	0.038520801	0.162747036	0.124505929	298	tags=8%, list=2%, signal=8%	TH/DDC/METTL2B
KEGG_P53_SIGNALING_PATHWAY	KEGG_P53_SIGNALING_PATHWAY	61	0.445701412	1.453031379	0.039130435	0.162747036	0.124505929	1832	tags=28%, list=14%, signal=24%	GADD45A/FAS/PERP/PTEN/PPM1D/GADD45B/CASP3/CDKN1A/DDB2/STEAP3/TNFRSF10B/CCND1/CCNG1/RPRM/BID/TP53/CCND2
KEGG_GLYCOSAMINOGLYCAN_BIOSYNTHESIS_CHONDROITIN_SULFATE	KEGG_GLYCOSAMINOGLYCAN_BIOSYNTHESIS_CHONDROITIN_SULFATE	17	0.616474209	1.538267575	0.043797583	0.165352859	0.126499455	1750	tags=53%, list=13%, signal=46%	DSE/CHSY1/UST/CHST15/CHPF2/CSGALNACT1/CHST7/CHST12/CHST11
KEGG_PRION_DISEASES	KEGG_PRION_DISEASES	33	0.518760676	1.493736489	0.042181718	0.165352859	0.126499455	1373	tags=24%, list=10%, signal=22%	C1QA/C1QB/IL1B/IL6/PRKX/MAP2K1/NCAM2/MAPK1
KEGG_AMYOTROPHIC_LATERAL_SCLEROSIS_ALS	KEGG_AMYOTROPHIC_LATERAL_SCLEROSIS_ALS	49	0.469794234	1.460898803	0.044274809	0.165352859	0.126499455	2179	tags=29%, list=17%, signal=24%	TNFRSF1B/CASP1/TNFRSF1A/CASP3/MAP3K5/CCS/GPX1/BID/GRIN1/MAPK14/TP53/PPP3CB/NEFM/PPP3R1
KEGG_ECM_RECEPTOR_INTERACTION	KEGG_ECM_RECEPTOR_INTERACTION	79	0.415875357	1.411267255	0.043895748	0.165352859	0.126499455	2204	tags=24%, list=17%, signal=20%	COL4A1/SV2C/SDC3/COL4A2/LAMB2/SV2B/TNC/SDC1/SDC2/COL6A2/COL11A1/CD44/ITGAV/COL1A2/FN1/AGRN/ITGA7/ITGB4/LAMC1
KEGG_WNT_SIGNALING_PATHWAY	KEGG_WNT_SIGNALING_PATHWAY	132	0.378085098	1.36519877	0.041499331	0.165352859	0.126499455	2630	tags=31%, list=20%, signal=25%	FZD2/FRAT2/TBL1XR1/FZD7/DKK1/PRKX/WNT5A/PPP2R5E/RAC2/PLCB4/CSNK2A2/FZD5/LRP5/FOSL1/PPP2R5C/GSK3B/MAPK10/CCND1/DAAM1/CTBP1/SMAD3/LEF1/TP53/PPP3CB/ROCK2/CCND2/SMAD4/FZD1/CREBBP/PRKCB/PPP3R1/SMAD2/TBL1X/FZD6/NLK/PPP2CA/PRKACA/APC/RAC3/MAPK9/PLCB3
KEGG_INSULIN_SIGNALING_PATHWAY	KEGG_INSULIN_SIGNALING_PATHWAY	127	0.375925334	1.351281778	0.046979866	0.171946309	0.131543624	2723	tags=32%, list=21%, signal=26%	PIK3CA/PRKAR2B/MKNK1/IRS1/PRKX/CBLB/INPP5D/KRAS/PYGL/SHC1/PIK3CD/MAP2K1/PPP1R3D/SH2B2/PYGM/RAPGEF1/GSK3B/MAPK10/MAPK1/PCK1/RPS6KB1/RHOQ/SOCS2/SHC3/PPP1CC/ACACB/GCK/TRIP10/HK2/EIF4E2/PPP1CB/PIK3R5/PRKACA/PIK3R3/IKBKB/MAPK9/FBP1/AKT1/PIK3R1/PRKAB2/EIF4EBP1
IARS
ID	Description	setSize	enrichmentScore	NES	pvalue	p.adjust	qvalue	rank	leading_edge	core_enrichment
KEGG_LEISHMANIA_INFECTION	KEGG_LEISHMANIA_INFECTION	68	0.60772962	2.008841305	3.30E-05	0.006046147	0.005668806	1430	tags=29%, list=11%, signal=26%	FCGR3B/IL1B/NCF1/TLR2/PRKCB/FCGR2A/CYBA/TGFB1/TLR4/ITGB2/C3/NCF4/STAT1/PTPN6/FOS/MAPK1/HLA-DMA/ITGAM/FCGR2C/HLA-DQB1
KEGG_TOLL_LIKE_RECEPTOR_SIGNALING_PATHWAY	KEGG_TOLL_LIKE_RECEPTOR_SIGNALING_PATHWAY	97	0.52648502	1.826030425	0.000120985	0.011070123	0.010379236	1257	tags=23%, list=10%, signal=21%	CD14/LY96/IL1B/IRF7/TLR2/CXCL9/TLR4/TLR1/TLR3/CXCL10/PIK3CA/CHUK/STAT1/FADD/CD86/TOLLIP/MAPK9/FOS/MAPK1/SPP1/CASP8/MAP2K1
KEGG_FC_GAMMA_R_MEDIATED_PHAGOCYTOSIS	KEGG_FC_GAMMA_R_MEDIATED_PHAGOCYTOSIS	91	0.526088434	1.808857448	0.000246619	0.015043749	0.014104867	1356	tags=25%, list=10%, signal=23%	AMPH/HCK/LYN/NCF1/PRKCB/RAC2/FCGR2A/DNM3/PTPRC/VAV3/CDC42/DNM1/ASAP1/PIP5K1B/PRKCD/PIK3CA/MARCKS/DNM1L/WASF1/VASP/MAPK1/MAP2K1/FCGR2C
KEGG_SYSTEMIC_LUPUS_ERYTHEMATOSUS	KEGG_SYSTEMIC_LUPUS_ERYTHEMATOSUS	50	0.606501605	1.902755389	0.000672613	0.03077205	0.028851563	2099	tags=32%, list=16%, signal=27%	FCGR3B/C1QA/C1R/C1QB/FCGR2A/C2/C1S/C3/CD86/HLA-DMA/FCGR2C/ACTN1/HLA-DQB1/GRIN2A/HLA-DPA1/SSB
KEGG_LYSOSOME	KEGG_LYSOSOME	105	0.491453017	1.725498586	0.000980031	0.035869128	0.033630531	3089	tags=45%, list=24%, signal=34%	AP3B2/CTSC/NAGA/SLC11A1/SCARB2/ACP2/HGSNAT/LAPTM5/FUCA1/SLC17A5/AP1S2/ATP6V0A1/GNS/CTSS/CD164/SORT1/ENTPD4/ATP6V0C/IGF2R/MCOLN1/GALC/ATP6V1H/IDS/CLTB/AP3S1/MAN2B1/LGMN/CTSE/ATP6V0D1/AGA/TCIRG1/PPT1/GM2A/AP3M2/AP1G1/LAPTM4A/ATP6V0B/ABCA2/AP1M2/AP4M1/CTSZ/CTSD/TPP1/M6PR/LAPTM4B/SGSH/AP1S1
KEGG_PROTEIN_EXPORT	KEGG_PROTEIN_EXPORT	19	0.710282367	1.857740551	0.001594922	0.04864512	0.045609172	1618	tags=47%, list=12%, signal=42%	SEC61A2/SRP19/SRP54/SRP72/SRPRA/SRPRB/SPCS3/HSPA5/SPCS1
KEGG_PATHOGENIC_ESCHERICHIA_COLI_INFECTION	KEGG_PATHOGENIC_ESCHERICHIA_COLI_INFECTION	53	0.523080213	1.66000071	0.007279438	0.190305296	0.178428319	2073	tags=34%, list=16%, signal=29%	CD14/LY96/HCLS1/TLR4/CDC42/YWHAZ/TUBB4A/TUBA3D/TUBB2A/TUBA4A/TUBB3/ACTB/ARPC5/ARPC1B/TUBA1B/TUBA1C/TUBB/TLR5
KEGG_COMPLEMENT_AND_COAGULATION_CASCADES	KEGG_COMPLEMENT_AND_COAGULATION_CASCADES	66	0.494699766	1.6235615	0.0091944	0.210321891	0.197195676	674	tags=17%, list=5%, signal=16%	C1QA/SERPINA1/F13A1/C1R/C1QB/C2/F3/F8/CD55/C1S/C3
KEGG_ALANINE_ASPARTATE_AND_GLUTAMATE_METABOLISM	KEGG_ALANINE_ASPARTATE_AND_GLUTAMATE_METABOLISM	27	0.618463505	1.718204926	0.014936128	0.273331138	0.256272508	1897	tags=44%, list=14%, signal=38%	ASNS/GAD1/GFPT1/GLS/GAD2/PPAT/GLS2/ASL/GOT1/NIT2/ADSL/GFPT2
KEGG_AMYOTROPHIC_LATERAL_SCLEROSIS_ALS	KEGG_AMYOTROPHIC_LATERAL_SCLEROSIS_ALS	49	0.510902187	1.591863439	0.014576606	0.273331138	0.256272508	2592	tags=41%, list=20%, signal=33%	NEFL/NEFM/NEFH/CASP1/PPP3CB/GRIN1/PPP3CA/RAB5A/CCS/GRIA2/DERL1/PPP3R1/BAX/GRIN2A/CYCS/TNFRSF1A/GRIA1/PRPH/GPX1/PRPH2
KEGG_VASOPRESSIN_REGULATED_WATER_REABSORPTION	KEGG_VASOPRESSIN_REGULATED_WATER_REABSORPTION	39	0.541973412	1.619384195	0.020283746	0.337447782	0.316387624	1832	tags=38%, list=14%, signal=33%	DCTN4/VAMP2/DYNC1I1/ARHGDIB/ARHGDIA/PRKACB/RAB11B/RAB5A/AQP4/RAB11A/DYNC1LI2/RAB5C/DYNC1LI1/CREB1/DYNC2LI1
KEGG_CITRATE_CYCLE_TCA_CYCLE	KEGG_CITRATE_CYCLE_TCA_CYCLE	30	0.562841154	1.598323733	0.027270037	0.356458336	0.334211727	2174	tags=53%, list=17%, signal=45%	MDH1/OGDHL/DLST/DLAT/IDH3A/PCK2/ACO1/IDH1/DLD/ACLY/MDH2/SUCLA2/SUCLG2/SDHA/OGDH/SDHC
KEGG_VIBRIO_CHOLERAE_INFECTION	KEGG_VIBRIO_CHOLERAE_INFECTION	48	0.507132417	1.574947945	0.023534654	0.356458336	0.334211727	2062	tags=33%, list=16%, signal=28%	PRKCB/SEC61A2/ATP6V1A/ATP6V1G2/ATP6V1B2/ATP6V1G1/ATP6V0A1/ATP6V1C1/PRKACB/ATP6V0C/KDELR1/KDELR2/ATP6V1H/ACTB/ATP6V0D1/TCIRG1
KEGG_LONG_TERM_DEPRESSION	KEGG_LONG_TERM_DEPRESSION	61	0.467498384	1.516979692	0.025604958	0.356458336	0.334211727	1470	tags=21%, list=11%, signal=19%	LYN/PLCB4/PRKCB/GNAO1/PPP1R17/GNA13/GRM1/MAPK1/KRAS/MAP2K1/PPP2CA/PLA2G2D/GRIA2
KEGG_TYPE_I_DIABETES_MELLITUS	KEGG_TYPE_I_DIABETES_MELLITUS	40	0.514438958	1.5417695	0.033227046	0.405369959	0.38007077	2307	tags=25%, list=18%, signal=21%	IL1B/GAD1/PTPRN/GAD2/CD86/HLA-DMA/HLA-DQB1/HLA-B/HLA-DPA1/HLA-C
KEGG_PROTEASOME	KEGG_PROTEASOME	39	0.50828982	1.518739633	0.045480814	0.416149449	0.39017751	1669	tags=21%, list=13%, signal=18%	PSMB9/PSMB8/PSMD12/PSMA3/PSMA1/PSME3/PSMA4/PSMD11
KEGG_SNARE_INTERACTIONS_IN_VESICULAR_TRANSPORT	KEGG_SNARE_INTERACTIONS_IN_VESICULAR_TRANSPORT	33	0.52266261	1.511412217	0.040944882	0.416149449	0.39017751	1297	tags=24%, list=10%, signal=22%	SNAP25/VAMP8/VAMP2/VAMP1/STX18/VAMP7/STX1A/SEC22B
KEGG_B_CELL_RECEPTOR_SIGNALING_PATHWAY	KEGG_B_CELL_RECEPTOR_SIGNALING_PATHWAY	71	0.445335402	1.482261828	0.036879433	0.416149449	0.39017751	1461	tags=25%, list=11%, signal=23%	LYN/PRKCB/RAC2/CD79A/VAV3/PPP3CB/PIK3CA/CHUK/PTPN6/FOS/MAPK1/PPP3CA/GRB2/KRAS/MAP2K1/IFITM1/GSK3B/BLNK
KEGG_CELL_CYCLE	KEGG_CELL_CYCLE	114	0.398682038	1.412334101	0.04526749	0.416149449	0.39017751	2544	tags=30%, list=19%, signal=24%	GADD45A/CCNE2/CCNA1/TGFB1/YWHAH/MCM2/CCND1/MAD1L1/YWHAZ/CCNH/CDK7/CDC23/GADD45B/PTTG1/CCNE1/RB1/ANAPC2/ORC2/CDC27/CDKN2D/GSK3B/CDC7/CUL1/RBL2/SFN/PKMYT1/ATR/YWHAB/ANAPC10/CDKN1A/YWHAE/HDAC2/CCND2/PCNA
KEGG_MAPK_SIGNALING_PATHWAY	KEGG_MAPK_SIGNALING_PATHWAY	241	0.343395548	1.319539428	0.042944785	0.416149449	0.39017751	2126	tags=22%, list=16%, signal=19%	FGF9/CD14/IL1B/MKNK1/GADD45A/PRKCB/RAC2/CACNG3/FGF12/TGFB1/MAPK8IP1/FGF13/NLK/CACNA2D3/CDC42/PPP3CB/CHUK/RPS6KA3/LAMTOR3/DUSP6/CACNA2D2/DUSP10/MAP3K2/MAPK8IP2/MAPK9/GADD45B/FOS/RRAS2/MAPK1/MAP3K6/PPP3CA/PRKACB/GRB2/KRAS/BDNF/MAP2K1/RASA1/RPS6KA1/PLA2G2D/FGF16/RPS6KA6/CACNB2/PDGFA/ARRB2/CACNG1/PPP3R1/MAP2K4/MAP3K12/TRAF6/FGF14/TNFRSF1A/MAP2K2/CACNG2/DUSP9
TTC19
ID	Description	setSize	enrichmentScore	NES	pvalue	p.adjust	qvalue	rank	leading_edge	core_enrichment
KEGG_LONG_TERM_POTENTIATION	KEGG_LONG_TERM_POTENTIATION	65	0.591409013	1.961756351	4.24E-05	0.007759313	0.006828731	2062	tags=38%, list=16%, signal=33%	RPS6KA3/PLCB4/ITPR1/PRKCB/GRM5/CAMK2B/GRM1/ADCY8/PPP3CA/GRIN1/PPP3CB/GRIA1/PRKX/GRIA2/KRAS/PPP1CB/CAMK2G/PRKACB/CALM1/PPP3R1/PRKACA/MAPK1/PLCB3/ADCY1/ITPR2
KEGG_CALCIUM_SIGNALING_PATHWAY	KEGG_CALCIUM_SIGNALING_PATHWAY	163	0.453690996	1.718017911	0.000119247	0.010911076	0.0096025	2365	tags=33%, list=18%, signal=27%	SLC8A2/PLCB4/HTR2C/ADRB2/PDE1A/ITPR1/GNAL/PRKCB/HTR2A/ATP2A3/GRM5/RYR1/CAMK2B/GRM1/EDNRB/RYR3/AGTR1/ADCY8/PPP3CA/GRIN1/PHKG1/PPP3CB/PRKX/NTSR1/ATP2B4/CHRM5/CD38/CAMK2G/GNA14/ATP2B1/PRKACB/CALM1/CACNA1I/EGFR/PTK2B/PPP3R1/P2RX1/EDNRA/PRKACA/VDAC1/PLCB3/ADCY1/ADCY7/GNAS/ITPR2/CHRM3/TACR2/ATP2A2/PDE1B/ATP2B2/CACNA1H/NOS2/GNA15/VDAC3
KEGG_VASOPRESSIN_REGULATED_WATER_REABSORPTION	KEGG_VASOPRESSIN_REGULATED_WATER_REABSORPTION	39	0.625000582	1.892543555	0.000460084	0.027906575	0.024559712	2623	tags=51%, list=20%, signal=41%	AQP4/DCTN4/VAMP2/DYNC1I1/DYNC1LI1/PRKX/RAB5B/DYNC1LI2/RAB11B/ARHGDIA/PRKACB/RAB5A/DYNC1H1/DYNC2LI1/PRKACA/GNAS/DYNC2H1/RAB11A/ARHGDIB/CREB3L1
KEGG_SPLICEOSOME	KEGG_SPLICEOSOME	102	-0.436503324	-1.711167193	0.00060998	0.027906575	0.024559712	3134	tags=43%, list=24%, signal=33%	CDC40/SNW1/CHERP/SNRNP70/SNRPD2/EIF4A3/HNRNPM/SF3B5/PQBP1/PRPF31/SNRPE/HNRNPC/SNRNP27/PUF60/PPIH/NCBP1/LSM4/SF3A1/LSM2/RBM22/SNRPB/PRPF6/PCBP1/DHX16/LSM3/SMNDC1/USP39/SNRPA/SNRPG/SF3B3/SNRPD3/SRSF7/ACIN1/HNRNPA1/BUD31/CTNNBL1/SART1/SNRPC/SNRPF/LSM7/CRNKL1/PRPF3/HSPA6/HSPA1L
KEGG_CITRATE_CYCLE_TCA_CYCLE	KEGG_CITRATE_CYCLE_TCA_CYCLE	30	0.62782801	1.767685565	0.001943951	0.059290507	0.052179738	2475	tags=53%, list=19%, signal=43%	OGDHL/ACO1/DLD/OGDH/ACLY/SUCLA2/IDH3A/MDH1/DLAT/MDH2/SUCLG2/SDHC/IDH2/CS/PDHA1/PDHB
KEGG_LONG_TERM_DEPRESSION	KEGG_LONG_TERM_DEPRESSION	61	0.529288782	1.74090853	0.001806831	0.059290507	0.052179738	2062	tags=31%, list=16%, signal=26%	PLCB4/PPP1R17/LYN/GNAO1/ITPR1/PRKCB/GNA13/GRM5/RYR1/GRM1/PLA2G4A/GRIA1/GRIA2/KRAS/MAPK1/PLCB3/GNAS/PPP2CA/ITPR2
KEGG_AMYOTROPHIC_LATERAL_SCLEROSIS_ALS	KEGG_AMYOTROPHIC_LATERAL_SCLEROSIS_ALS	49	0.561117644	1.780095849	0.003308906	0.061558276	0.054175532	1719	tags=33%, list=13%, signal=28%	NEFM/NEFL/NEFH/MAP3K5/CCS/PPP3CA/GRIN1/PPP3CB/GRIA1/TNFRSF1B/CASP1/GRIA2/RAB5A/PPP3R1/TP53/CYCS
KEGG_ALANINE_ASPARTATE_AND_GLUTAMATE_METABOLISM	KEGG_ALANINE_ASPARTATE_AND_GLUTAMATE_METABOLISM	27	0.630199632	1.743406086	0.00336384	0.061558276	0.054175532	1609	tags=52%, list=12%, signal=46%	GFPT1/GLS/ALDH5A1/ASS1/ASNS/GOT1/PPAT/CPS1/ASL/GLS2/NIT2/ABAT/GLUL/GLUD1
KEGG_GAP_JUNCTION	KEGG_GAP_JUNCTION	83	0.474380483	1.657413077	0.003184934	0.061558276	0.054175532	2886	tags=46%, list=22%, signal=36%	PLCB4/HTR2C/ITPR1/DRD2/PRKCB/HTR2A/GRM5/GRM1/ADCY8/PDGFA/TUBB2A/PRKX/KRAS/TUBA4A/TUBB3/PRKACB/EGFR/PRKACA/MAPK1/PLCB3/ADCY1/ADCY7/GNAS/PDGFD/TUBB/ITPR2/SOS2/TUBB4B/GJA1/TUBA3D/TUBB4A/TJP1/TUBA1B/TUBA1A/SOS1/TUBB2B/TUBA1C/PLCB1
KEGG_NEUROACTIVE_LIGAND_RECEPTOR_INTERACTION	KEGG_NEUROACTIVE_LIGAND_RECEPTOR_INTERACTION	240	0.366634209	1.445173295	0.003318485	0.061558276	0.054175532	1681	tags=16%, list=13%, signal=14%	GABRA1/GABRG2/HTR2C/ADRB2/GABRB1/CNR1/GABBR2/DRD2/GHR/GABBR1/GLRB/APLNR/HTR2A/FPR1/GRM5/GRM1/EDNRB/AGTR1/P2RY14/GRIN1/GRIA1/LPAR6/NPY1R/GABRA2/P2RY13/CHRNB3/CHRNA2/GRIA2/PRSS3/NTSR1/NTSR2/CHRM5/ADCYAP1R1/HRH3/GABRA4/S1PR1/P2RX1/GABRA5/CALCR
KEGG_MAPK_SIGNALING_PATHWAY	KEGG_MAPK_SIGNALING_PATHWAY	241	0.37349014	1.475237778	0.003839015	0.063867254	0.056207592	1909	tags=23%, list=15%, signal=20%	FGF13/CD14/CACNG3/RPS6KA3/IL1B/MKNK1/FGF9/NTRK2/IL1R2/GADD45A/CACNA2D3/NLK/PRKCB/FGF2/FGF14/CHUK/FGF12/MAP3K5/MAP4K3/PPP3CA/PDGFA/PLA2G4A/LAMTOR3/PPP3CB/MAP3K12/CDC42/RAC2/RRAS2/TGFB1/CACNB3/MAPK8IP2/MAPK8IP1/CACNB2/ARRB1/RASA1/MAPK9/PRKX/MAPK10/CDC25B/KRAS/MAP3K6/TAOK2/FGFR3/BDNF/PRKACB/CACNA2D2/CACNA1I/EGFR/PPP3R1/TP53/GADD45G/PRKACA/RPS6KA5/MAPK1/TRAF6/DUSP3
KEGG_FC_GAMMA_R_MEDIATED_PHAGOCYTOSIS	KEGG_FC_GAMMA_R_MEDIATED_PHAGOCYTOSIS	91	0.455498103	1.60874986	0.007624359	0.107327513	0.09445562	1088	tags=22%, list=8%, signal=20%	AMPH/HCK/PIK3CA/LYN/DNM3/LIMK2/PRKCB/PIP5K1B/PTPRC/PRKCD/DNM1/PLPP3/MARCKS/PLA2G4A/CDC42/RAC2/PIK3R3/VAV3/DNM1L/RPS6KB1
KEGG_OOCYTE_MEIOSIS	KEGG_OOCYTE_MEIOSIS	93	0.441938581	1.557503773	0.007283071	0.107327513	0.09445562	2328	tags=29%, list=18%, signal=24%	RPS6KA3/YWHAH/ITPR1/CAMK2B/ADCY8/PPP3CA/PPP3CB/YWHAZ/SLK/YWHAE/PPP2R5E/PRKX/PPP1CB/CAMK2G/PRKACB/CALM1/PPP3R1/PRKACA/MAPK1/ADCY1/ADCY7/PPP2CA/ITPR2/CCNB1/BTRC/PPP1CC/YWHAB
KEGG_INSULIN_SIGNALING_PATHWAY	KEGG_INSULIN_SIGNALING_PATHWAY	127	0.413357152	1.514087252	0.008674892	0.11339323	0.099793869	2814	tags=37%, list=21%, signal=29%	MKNK1/PIK3CA/PRKAR2B/PRKAR1B/PYGM/SHC3/PYGL/PHKG1/PIK3R3/IRS1/CBLB/EIF4E/MAPK9/PRKX/RPS6KB1/MAPK10/HK1/KRAS/PRKAG2/SREBF1/PPP1CB/GYS1/GSK3B/PRKACB/CALM1/PYGB/PRKAR1A/PRKCI/RHOQ/PRKACA/PIK3CD/MAPK1/PIK3R1/FASN/FBP1/SOS2/ACACB/PIK3R5/PPP1CC/PPP1R3D/SOS1/PRKCZ/PHKG2/PHKB/FLOT2/CALM3/PRKAG1
KEGG_RNA_POLYMERASE	KEGG_RNA_POLYMERASE	22	-0.583337689	-1.652717985	0.009367879	0.114288123	0.100581437	3251	tags=59%, list=25%, signal=45%	POLR2E/POLR1C/POLR3K/POLR2H/POLR2G/POLR2C/POLR3G/POLR2L/POLR1B/POLR2I/POLR2J/POLR2F/POLR1D
KEGG_TASTE_TRANSDUCTION	KEGG_TASTE_TRANSDUCTION	32	0.573192235	1.640519824	0.011296	0.121598114	0.107014734	2414	tags=34%, list=18%, signal=28%	PDE1A/GNG3/ADCY8/PRKX/ASIC2/PRKACB/GNB1/PRKACA/GNAS/GRM4/TAS2R4
KEGG_REGULATION_OF_ACTIN_CYTOSKELETON	KEGG_REGULATION_OF_ACTIN_CYTOSKELETON	194	0.372893656	1.441044162	0.010716666	0.121598114	0.107014734	3259	tags=41%, list=25%, signal=31%	FGF13/CD14/FGF9/PIK3CA/LIMK2/FGF2/PIP5K1B/GNA13/FGF14/MYL5/ITGAX/FGF12/PDGFA/CDC42/RAC2/RRAS2/EZR/ACTN1/PIK3R3/ITGB4/VAV3/ROCK2/ITGB2/ITGAV/CYFIP1/KRAS/CHRM5/NCKAP1/PPP1CB/FGD1/PAK6/FGFR3/EGFR/ARPC1A/PIK3CD/MAPK1/PIK3R1/ARHGAP35/MSN/PDGFD/PAK3/ITGA2/APC/ITGA3/PIP5K1C/SOS2/CHRM3/PFN2/FGF22/PIK3R5/PPP1CC/RAC3/APC2/WASL/MYH10/NCKAP1L/MYH14/SCIN/PIKFYVE/CYFIP2/ACTG1/SOS1/WASF1/PIP5K1A/SLC9A1/FGF16/CF…
KEGG_PHOSPHATIDYLINOSITOL_SIGNALING_SYSTEM	KEGG_PHOSPHATIDYLINOSITOL_SIGNALING_SYSTEM	71	0.46951243	1.596915349	0.012621774	0.12832137	0.112931663	2254	tags=35%, list=17%, signal=29%	PLCB4/PIK3CA/SYNJ1/ITPR1/PRKCB/PIP5K1B/DGKG/OCRL/PI4KA/INPP4A/PIK3R3/CDS2/IMPA1/DGKA/PIK3C2A/CALM1/INPP4B/PIK3CD/PIK3R1/PLCB3/DGKB/ITPR2/PIP5K1C/PIK3R5/INPP5J
KEGG_GLYCOSYLPHOSPHATIDYLINOSITOL_GPI_ANCHOR_BIOSYNTHESIS	KEGG_GLYCOSYLPHOSPHATIDYLINOSITOL_GPI_ANCHOR_BIOSYNTHESIS	19	-0.580637936	-1.567653304	0.017016327	0.163894099	0.14423812	3771	tags=47%, list=29%, signal=34%	PIGP/PIGV/PIGC/PIGA/PIGO/PIGK/PIGH/PIGG/PIGF
KEGG_NICOTINATE_AND_NICOTINAMIDE_METABOLISM	KEGG_NICOTINATE_AND_NICOTINAMIDE_METABOLISM	17	0.629926749	1.560602552	0.018734663	0.17142217	0.150863342	1369	tags=29%, list=10%, signal=26%	NMNAT2/NAMPT/PNP/NNT/CD38
KEGG_PATHOGENIC_ESCHERICHIA_COLI_INFECTION	KEGG_PATHOGENIC_ESCHERICHIA_COLI_INFECTION	53	0.482287191	1.555072432	0.021038527	0.183335738	0.161348104	2732	tags=43%, list=21%, signal=34%	CD14/TLR4/HCLS1/TUBB2A/YWHAZ/CDC42/EZR/KRT18/ROCK2/TUBA4A/CTNNB1/TUBB3/NCL/ARPC1A/TUBB/TUBB4B/WASL/TUBA3D/TUBB4A/TUBA1B/ACTG1/TUBA1A/TUBB2B
KEGG_WNT_SIGNALING_PATHWAY	KEGG_WNT_SIGNALING_PATHWAY	132	0.384818278	1.411937112	0.022126575	0.184052873	0.161979233	2334	tags=32%, list=18%, signal=26%	PLCB4/TBL1XR1/FRAT2/CXXC4/NLK/PRKCB/DKK1/CAMK2B/PPP3CA/PPP3CB/CTBP1/RAC2/CCND1/PPP2R5E/MAPK9/PRKX/ROCK2/SENP2/MAPK10/PORCN/WNT5A/DAAM1/CTNNB1/CAMK2G/GSK3B/PRKACB/PPP3R1/TP53/CTNNBIP1/SFRP5/WNT10B/PRKACA/PLCB3/TCF7L2/PPP2CA/CCND2/FZD5/APC/BTRC/SOX17/RAC3/APC2
KEGG_AMINO_SUGAR_AND_NUCLEOTIDE_SUGAR_METABOLISM	KEGG_AMINO_SUGAR_AND_NUCLEOTIDE_SUGAR_METABOLISM	36	0.520730474	1.540936472	0.029124863	0.231732603	0.203940686	1442	tags=28%, list=11%, signal=25%	GFPT1/CMAS/UAP1/GALE/GALT/HK1/UXS1/GPI/PGM1/NANS
KEGG_MELANOMA	KEGG_MELANOMA	67	0.436743153	1.4625942	0.035080824	0.249652971	0.219711847	2248	tags=30%, list=17%, signal=25%	FGF13/FGF9/PIK3CA/FGF2/FGF14/E2F3/FGF12/PDGFA/CCND1/PIK3R3/KRAS/EGFR/TP53/PIK3CD/MAPK1/PIK3R1/RB1/PDGFD/FGF22/PIK3R5
KEGG_MELANOGENESIS	KEGG_MELANOGENESIS	87	0.410527346	1.44761638	0.033134812	0.249652971	0.219711847	2050	tags=29%, list=16%, signal=24%	PLCB4/GNAO1/PRKCB/EDN1/CAMK2B/EDNRB/ADCY8/PRKX/KRAS/KIT/WNT5A/CTNNB1/CAMK2G/GSK3B/PRKACB/CALM1/WNT10B/PRKACA/MAPK1/PLCB3/ADCY1/ADCY7/GNAS/TCF7L2/FZD5
KEGG_HEMATOPOIETIC_CELL_LINEAGE	KEGG_HEMATOPOIETIC_CELL_LINEAGE	83	0.408824051	1.428368899	0.035469821	0.249652971	0.219711847	1521	tags=17%, list=12%, signal=15%	CD14/CSF3R/HLA-DRB4/IL1B/IL6R/IL1R2/CD1A/IL4R/CSF1R/TFRC/KIT/CD38/HLA-DRA/CD44
KEGG_RIBOSOME	KEGG_RIBOSOME	69	-0.369667988	-1.344058429	0.043017327	0.291561882	0.256594581	4687	tags=52%, list=36%, signal=34%	RPL19/RPS15/RPS5/RPL11/RPS10/RPS9/UBA52/RPS27L/RPS12/RPL24/RPL8/RPL12/RPL35/RPS15A/RPS16/RPS6/RPL14/FAU/RPL5/RPL37A/RPS3/RPL31/RPL10L/RPS19/RPL29/RPLP2/RPL36AL/RPL36/RPL26L1/RPL18/MRPL13/RPL35A/RPL38/RPS28/RPS21/RPL27A
KEGG_MTOR_SIGNALING_PATHWAY	KEGG_MTOR_SIGNALING_PATHWAY	46	0.466855911	1.464194739	0.048252912	0.296394984	0.260848045	2325	tags=30%, list=18%, signal=25%	RPS6KA3/PIK3CA/PIK3R3/EIF4E/HIF1A/RPS6KB1/STK11/PIK3CD/MAPK1/PIK3R1/CAB39/PIK3R5/VEGFB/VEGFC
KEGG_LEISHMANIA_INFECTION	KEGG_LEISHMANIA_INFECTION	68	0.423494482	1.425695586	0.048589342	0.296394984	0.260848045	1134	tags=18%, list=9%, signal=16%	HLA-DRB4/TLR4/IL1B/FCGR3B/TLR2/PRKCB/HLA-DMA/C3/CYBA/TGFB1/ITGB2/PTPN6
KEGG_GNRH_SIGNALING_PATHWAY	KEGG_GNRH_SIGNALING_PATHWAY	89	0.396569634	1.399774413	0.046686747	0.296394984	0.260848045	2167	tags=28%, list=17%, signal=24%	PLCB4/ITPR1/PRKCB/PRKCD/CAMK2B/ADCY8/PLA2G4A/CDC42/MAPK9/PRKX/MAPK10/KRAS/CAMK2G/PRKACB/CALM1/EGFR/PTK2B/PRKACA/MAPK1/PLCB3/ADCY1/ADCY7/GNAS/ITPR2/SOS2
