# Supplementary material for: Identification of potential immune-related hub genes in Parkinson’s disease based on machine learning and development and validation of a diagnostic classification model
Source: PLoS One. 2023 Dec 5;18(12):e0294984. doi: 10.1371/journal.pone.0294984 (PMC10697592; doi:10.1371/journal.pone.0294984)
Supplement: S6 Appendix — (XLSX) [file pone.0294984.s006.xlsx]

## Sheet: net.network
LL22NC03-2H8.5	lncRNA	hsa-miR-143-3p
RP11-34P13.7	lncRNA	hsa-miR-15a-5p
RP4-539M6.22	lncRNA	hsa-miR-922
RP11-638L3.1	lncRNA	hsa-miR-590-3p
RP4-794I6.4	lncRNA	hsa-miR-129-5p
LA16c-60D12.2	lncRNA	hsa-miR-590-3p
AC009299.3	lncRNA	hsa-miR-513a-3p
RP11-189E14.3	lncRNA	hsa-miR-129-5p
KRTAP5-AS1	lncRNA	hsa-miR-762
RP1-283E3.8	lncRNA	hsa-miR-129-5p
RP4-751H13.7	lncRNA	hsa-miR-1207-3p
CTD-2521M24.5	lncRNA	hsa-miR-518a-5p
RP11-486O12.2	lncRNA	hsa-miR-129-5p
FAM74A7	lncRNA	hsa-miR-515-5p
CTD-2561J22.5	lncRNA	hsa-miR-590-3p
RP11-848P1.3	lncRNA	hsa-miR-129-5p
LL22NC03-N64E9.1	lncRNA	hsa-miR-513a-3p
RP11-13K12.1	lncRNA	hsa-miR-1206
RP11-13K12.1	lncRNA	hsa-miR-124-5p
LVCAT1	lncRNA	hsa-miR-34a-5p
SEPSECS-AS1	lncRNA	hsa-miR-129-5p
RP5-1171I10.5	lncRNA	hsa-miR-762
AC015849.16	lncRNA	hsa-miR-515-5p
AC084219.4	lncRNA	hsa-miR-515-5p
RP11-517O13.1	lncRNA	hsa-miR-126-5p
RP3-508I15.22	lncRNA	hsa-miR-129-5p
RP5-1125A11.7	lncRNA	hsa-miR-129-5p
CTD-3099C6.5	lncRNA	hsa-miR-515-5p
AC093639.1	lncRNA	hsa-miR-590-3p
REV3L-IT1	lncRNA	hsa-miR-129-5p
CTD-2008P7.3	lncRNA	hsa-miR-149-5p
RP11-67K19.3	lncRNA	hsa-miR-129-5p
PABPC1L2B-AS1	lncRNA	hsa-miR-185-3p
PABPC1L2B-AS1	lncRNA	hsa-miR-762
AC005481.5	lncRNA	hsa-miR-1207-3p
RP11-932O9.4	lncRNA	hsa-miR-432-5p
RP11-1217F2.15	lncRNA	hsa-miR-515-5p
RP11-483P21.6	lncRNA	hsa-miR-15a-5p
CTD-2197I11.1	lncRNA	hsa-miR-515-5p
RP11-762H8.4	lncRNA	hsa-miR-590-3p
RP11-474P2.6	lncRNA	hsa-miR-513a-3p
RP1-68D18.2	lncRNA	hsa-miR-197-3p
RP11-69I8.2	lncRNA	hsa-miR-129-5p
SNHG14	lncRNA	hsa-miR-185-3p
SNHG14	lncRNA	hsa-miR-515-5p
SNHG14	lncRNA	hsa-miR-197-3p
AC005614.3	lncRNA	hsa-miR-590-3p
RP11-186N15.3	lncRNA	hsa-miR-423-5p
FAR1-IT1	lncRNA	hsa-miR-205-5p
RP11-469N6.1	lncRNA	hsa-miR-197-3p
LINC01165	lncRNA	hsa-miR-185-3p
LINC00662	lncRNA	hsa-miR-129-5p
RP11-14P20.1	lncRNA	hsa-miR-423-5p
LINC00588	lncRNA	hsa-miR-1207-3p
SRRM2-AS1	lncRNA	hsa-miR-423-5p
LINC00240	lncRNA	hsa-miR-590-3p
KCNQ1OT1	lncRNA	hsa-miR-1207-3p
CTD-2006K23.1	lncRNA	hsa-miR-1207-3p
FAM74A1	lncRNA	hsa-miR-515-5p
FLJ35934	lncRNA	hsa-miR-423-5p
RP11-164O23.8	lncRNA	hsa-miR-126-5p
AC093642.4	lncRNA	hsa-miR-515-5p
SPACA6P	lncRNA	hsa-miR-515-5p
AC006548.28	lncRNA	hsa-miR-590-3p
AC006548.28	lncRNA	hsa-miR-129-5p
AP000345.1	lncRNA	hsa-miR-185-3p
RP13-580B18.4	lncRNA	hsa-miR-515-5p
LINC01002	lncRNA	hsa-miR-515-5p
LINC01002	lncRNA	hsa-miR-377-3p
CTC-459F4.1	lncRNA	hsa-miR-622
RP11-210M15.1	lncRNA	hsa-miR-377-3p
CTC-265F19.1	lncRNA	hsa-miR-450b-5p
LINC01128	lncRNA	hsa-miR-1206
RP11-166B2.5	lncRNA	hsa-miR-129-5p
CTD-3138B18.5	lncRNA	hsa-miR-377-3p
RP11-627G23.1	lncRNA	hsa-miR-423-5p
RP11-394A14.2	lncRNA	hsa-miR-423-5p
RP11-394A14.2	lncRNA	hsa-miR-185-3p
RP11-394A14.2	lncRNA	hsa-miR-149-5p
RP11-394A14.2	lncRNA	hsa-miR-762
MUC2	lncRNA	hsa-miR-762
RP11-102K13.5	lncRNA	hsa-miR-185-3p
RP13-507P19.2	lncRNA	hsa-miR-622
RP13-507P19.2	lncRNA	hsa-miR-515-5p
TP73-AS1	lncRNA	hsa-miR-1207-3p
RP4-737E23.2	lncRNA	hsa-miR-377-3p
RP11-326C3.14	lncRNA	hsa-miR-1207-3p
AP001476.4	lncRNA	hsa-miR-34a-5p
AP001476.4	lncRNA	hsa-miR-762
LINC01070	lncRNA	hsa-miR-197-3p
RP11-326C3.10	lncRNA	hsa-miR-1207-3p
PAX8-AS1	lncRNA	hsa-miR-423-5p
LL22NC03-27C5.1	lncRNA	hsa-miR-377-3p
HP09025	lncRNA	hsa-miR-423-5p
HP09025	lncRNA	hsa-miR-762
HP09025	lncRNA	hsa-miR-185-3p
AC079779.7	lncRNA	hsa-miR-515-5p
LINC01043	lncRNA	hsa-miR-1206
LINC01043	lncRNA	hsa-miR-218-2-3p
LINC01043	lncRNA	hsa-miR-149-5p
C10orf91	lncRNA	hsa-miR-762
C10orf91	lncRNA	hsa-miR-423-5p
TTLL10-AS1	lncRNA	hsa-miR-515-5p
LA16c-306A4.2	lncRNA	hsa-miR-922
LA16c-306A4.2	lncRNA	hsa-miR-34a-5p
LA16c-306A4.2	lncRNA	hsa-miR-197-3p
MUC19	lncRNA	hsa-miR-29a-5p
MUC19	lncRNA	hsa-miR-1207-3p
RP11-10J21.4	lncRNA	hsa-miR-570-3p
CTA-414D7.1	lncRNA	hsa-miR-802
DLK1	mRNA	hsa-miR-129-5p
DLK1	mRNA	hsa-miR-143-3p
DLK1	mRNA	hsa-miR-586
DLK1	mRNA	hsa-miR-185-3p
DLK1	mRNA	hsa-miR-3156-5p
DLK1	mRNA	hsa-miR-423-5p
DLK1	mRNA	hsa-miR-922
DLK1	mRNA	hsa-miR-557
DLK1	mRNA	hsa-miR-762
DLK1	mRNA	hsa-miR-338-5p
DLK1	mRNA	hsa-miR-507
DLK1	mRNA	hsa-miR-450b-5p
DLK1	mRNA	hsa-miR-583
DLK1	mRNA	hsa-miR-2117
DLK1	mRNA	hsa-miR-126-5p
DLK1	mRNA	hsa-miR-377-3p
DLK1	mRNA	hsa-miR-96-3p
DLK1	mRNA	hsa-miR-514a-3p
DLD	mRNA	hsa-miR-1207-3p
DLD	mRNA	hsa-miR-3164
DLD	mRNA	hsa-miR-149-5p
DLD	mRNA	hsa-miR-30c-5p
DLD	mRNA	hsa-miR-587
DLD	mRNA	hsa-miR-379-3p
DLD	mRNA	hsa-miR-466
DLD	mRNA	hsa-miR-30b-5p
DLD	mRNA	hsa-miR-221-3p
DLD	mRNA	hsa-miR-3157-5p
DLD	mRNA	hsa-miR-570-3p
DLD	mRNA	hsa-miR-205-3p
DLD	mRNA	hsa-miR-548v
DLD	mRNA	hsa-miR-411-3p
DLD	mRNA	hsa-miR-1283
DLD	mRNA	hsa-miR-515-5p
DLD	mRNA	hsa-miR-222-3p
DLD	mRNA	hsa-miR-4261
DLD	mRNA	hsa-miR-562
DLD	mRNA	hsa-miR-30d-5p
DLD	mRNA	hsa-miR-200c-5p
DLD	mRNA	hsa-miR-607
DLD	mRNA	hsa-miR-432-5p
DLD	mRNA	hsa-miR-548l
DLD	mRNA	hsa-miR-519e-5p
DLD	mRNA	hsa-miR-187-5p
DLD	mRNA	hsa-miR-513a-3p
DLD	mRNA	hsa-miR-548x-3p
DLD	mRNA	hsa-miR-4286
DLD	mRNA	hsa-miR-3166
IARS	mRNA	hsa-miR-4302
IARS	mRNA	hsa-miR-16-5p
IARS	mRNA	hsa-miR-195-5p
IARS	mRNA	hsa-miR-141-5p
IARS	mRNA	hsa-miR-497-5p
IARS	mRNA	hsa-miR-3182
IARS	mRNA	hsa-miR-595
IARS	mRNA	hsa-miR-802
IARS	mRNA	hsa-miR-1206
IARS	mRNA	hsa-miR-1297
IARS	mRNA	hsa-miR-29a-5p
IARS	mRNA	hsa-miR-373-5p
IARS	mRNA	hsa-miR-124-5p
IARS	mRNA	hsa-miR-362-3p
IARS	mRNA	hsa-miR-466
IARS	mRNA	hsa-miR-567
IARS	mRNA	hsa-miR-107
IARS	mRNA	hsa-miR-15a-5p
IARS	mRNA	hsa-miR-424-5p
IARS	mRNA	hsa-miR-15b-5p
IARS	mRNA	hsa-miR-1294
TTC19	mRNA	hsa-miR-34a-5p
TTC19	mRNA	hsa-miR-545-5p
TTC19	mRNA	hsa-miR-197-3p
TTC19	mRNA	hsa-miR-34c-5p
TTC19	mRNA	hsa-miR-4255
TTC19	mRNA	hsa-miR-143-3p
TTC19	mRNA	hsa-miR-218-2-3p
TTC19	mRNA	hsa-miR-4286
TTC19	mRNA	hsa-miR-548b-5p
TTC19	mRNA	hsa-miR-449a
TTC19	mRNA	hsa-miR-548p
TTC19	mRNA	hsa-miR-4291
TTC19	mRNA	hsa-miR-548d-5p
TTC19	mRNA	hsa-miR-548l
TTC19	mRNA	hsa-miR-548w
TTC19	mRNA	hsa-miR-449b-5p
TTC19	mRNA	hsa-miR-890
TTC19	mRNA	hsa-miR-518a-5p
TTC19	mRNA	hsa-miR-590-3p
TTC19	mRNA	hsa-miR-548h-5p
TTC19	mRNA	hsa-miR-205-5p
TTC19	mRNA	hsa-miR-142-5p
TTC19	mRNA	hsa-miR-548i
TTC19	mRNA	hsa-miR-548c-5p
TTC19	mRNA	hsa-miR-559
TTC19	mRNA	hsa-miR-527
TTC19	mRNA	hsa-miR-548a-5p
TTC19	mRNA	hsa-miR-622

## Sheet: net.node
Node	Type
TTC19	mRNA
hsa-miR-622	miRNA
IARS	mRNA
hsa-miR-1294	miRNA
DLD	mRNA
hsa-miR-3166	miRNA
DLK1	mRNA
hsa-miR-514a-3p	miRNA
hsa-miR-4286	miRNA
hsa-miR-548x-3p	miRNA
hsa-miR-548a-5p	miRNA
hsa-miR-513a-3p	miRNA
hsa-miR-527	miRNA
hsa-miR-187-5p	miRNA
hsa-miR-96-3p	miRNA
hsa-miR-377-3p	miRNA
hsa-miR-559	miRNA
hsa-miR-15b-5p	miRNA
hsa-miR-548c-5p	miRNA
hsa-miR-126-5p	miRNA
hsa-miR-519e-5p	miRNA
hsa-miR-548i	miRNA
hsa-miR-548l	miRNA
hsa-miR-424-5p	miRNA
hsa-miR-15a-5p	miRNA
hsa-miR-2117	miRNA
hsa-miR-432-5p	miRNA
hsa-miR-583	miRNA
hsa-miR-607	miRNA
hsa-miR-142-5p	miRNA
hsa-miR-205-5p	miRNA
hsa-miR-450b-5p	miRNA
hsa-miR-507	miRNA
hsa-miR-548h-5p	miRNA
hsa-miR-590-3p	miRNA
hsa-miR-200c-5p	miRNA
hsa-miR-338-5p	miRNA
hsa-miR-518a-5p	miRNA
hsa-miR-107	miRNA
hsa-miR-890	miRNA
hsa-miR-567	miRNA
hsa-miR-449b-5p	miRNA
hsa-miR-548w	miRNA
hsa-miR-30d-5p	miRNA
hsa-miR-466	miRNA
hsa-miR-362-3p	miRNA
hsa-miR-562	miRNA
hsa-miR-548d-5p	miRNA
hsa-miR-4261	miRNA
hsa-miR-124-5p	miRNA
hsa-miR-4291	miRNA
hsa-miR-222-3p	miRNA
hsa-miR-762	miRNA
hsa-miR-373-5p	miRNA
hsa-miR-548p	miRNA
hsa-miR-449a	miRNA
hsa-miR-515-5p	miRNA
hsa-miR-29a-5p	miRNA
hsa-miR-1297	miRNA
hsa-miR-557	miRNA
hsa-miR-1206	miRNA
hsa-miR-548b-5p	miRNA
hsa-miR-1283	miRNA
hsa-miR-411-3p	miRNA
hsa-miR-548v	miRNA
hsa-miR-922	miRNA
hsa-miR-205-3p	miRNA
hsa-miR-218-2-3p	miRNA
hsa-miR-143-3p	miRNA
hsa-miR-570-3p	miRNA
hsa-miR-802	miRNA
hsa-miR-595	miRNA
hsa-miR-423-5p	miRNA
hsa-miR-3157-5p	miRNA
hsa-miR-4255	miRNA
hsa-miR-221-3p	miRNA
hsa-miR-30b-5p	miRNA
hsa-miR-3182	miRNA
hsa-miR-3156-5p	miRNA
hsa-miR-379-3p	miRNA
hsa-miR-34c-5p	miRNA
hsa-miR-497-5p	miRNA
hsa-miR-197-3p	miRNA
hsa-miR-141-5p	miRNA
hsa-miR-185-3p	miRNA
hsa-miR-195-5p	miRNA
hsa-miR-16-5p	miRNA
hsa-miR-545-5p	miRNA
hsa-miR-587	miRNA
hsa-miR-30c-5p	miRNA
hsa-miR-586	miRNA
hsa-miR-149-5p	miRNA
hsa-miR-34a-5p	miRNA
hsa-miR-4302	miRNA
hsa-miR-3164	miRNA
hsa-miR-129-5p	miRNA
hsa-miR-1207-3p	miRNA
CTA-414D7.1	lncRNA
RP11-10J21.4	lncRNA
MUC19	lncRNA
LA16c-306A4.2	lncRNA
TTLL10-AS1	lncRNA
C10orf91	lncRNA
LINC01043	lncRNA
AC079779.7	lncRNA
HP09025	lncRNA
LL22NC03-27C5.1	lncRNA
PAX8-AS1	lncRNA
RP11-326C3.10	lncRNA
LINC01070	lncRNA
AP001476.4	lncRNA
RP11-326C3.14	lncRNA
RP4-737E23.2	lncRNA
TP73-AS1	lncRNA
RP13-507P19.2	lncRNA
RP11-102K13.5	lncRNA
MUC2	lncRNA
RP11-394A14.2	lncRNA
RP11-627G23.1	lncRNA
CTD-3138B18.5	lncRNA
RP11-166B2.5	lncRNA
LINC01128	lncRNA
CTC-265F19.1	lncRNA
RP11-210M15.1	lncRNA
CTC-459F4.1	lncRNA
LINC01002	lncRNA
RP13-580B18.4	lncRNA
AP000345.1	lncRNA
AC006548.28	lncRNA
SPACA6P	lncRNA
AC093642.4	lncRNA
RP11-164O23.8	lncRNA
FLJ35934	lncRNA
FAM74A1	lncRNA
CTD-2006K23.1	lncRNA
KCNQ1OT1	lncRNA
LINC00240	lncRNA
SRRM2-AS1	lncRNA
LINC00588	lncRNA
RP11-14P20.1	lncRNA
LINC00662	lncRNA
LINC01165	lncRNA
RP11-469N6.1	lncRNA
FAR1-IT1	lncRNA
RP11-186N15.3	lncRNA
AC005614.3	lncRNA
SNHG14	lncRNA
RP11-69I8.2	lncRNA
RP1-68D18.2	lncRNA
RP11-474P2.6	lncRNA
RP11-762H8.4	lncRNA
CTD-2197I11.1	lncRNA
RP11-483P21.6	lncRNA
RP11-1217F2.15	lncRNA
RP11-932O9.4	lncRNA
AC005481.5	lncRNA
PABPC1L2B-AS1	lncRNA
RP11-67K19.3	lncRNA
CTD-2008P7.3	lncRNA
REV3L-IT1	lncRNA
AC093639.1	lncRNA
CTD-3099C6.5	lncRNA
RP5-1125A11.7	lncRNA
RP3-508I15.22	lncRNA
RP11-517O13.1	lncRNA
AC084219.4	lncRNA
AC015849.16	lncRNA
RP5-1171I10.5	lncRNA
SEPSECS-AS1	lncRNA
LVCAT1	lncRNA
RP11-13K12.1	lncRNA
LL22NC03-N64E9.1	lncRNA
RP11-848P1.3	lncRNA
CTD-2561J22.5	lncRNA
FAM74A7	lncRNA
RP11-486O12.2	lncRNA
CTD-2521M24.5	lncRNA
RP4-751H13.7	lncRNA
RP1-283E3.8	lncRNA
KRTAP5-AS1	lncRNA
RP11-189E14.3	lncRNA
AC009299.3	lncRNA
LA16c-60D12.2	lncRNA
RP4-794I6.4	lncRNA
RP11-638L3.1	lncRNA
RP4-539M6.22	lncRNA
RP11-34P13.7	lncRNA
LL22NC03-2H8.5	lncRNA
